# Supplementary material for: Low-temperature fabrication of BTO-based relaxor ferroelectric thick films with multi-layered architecture
Source: RSC Adv. 2026 May 18;16(29):26238–48. doi: 10.1039/d6ra02102f (PMC13185808; doi:10.1039/d6ra02102f)
Supplement: RA-016-D6RA02102F-s001 [file RA-016-D6RA02102F-s001.zip]

Archive with 28 entries (25 files):
- Data availability/
- Data availability/Dielectric properties.xlsx
- Data availability/P-E loops.xlsx
- Data availability/schematic diagram.pptx
- Data availability/SEM-EDS/
- Data availability/SEM-EDS/0.3-0.1-0.2-0%-800-5k.tif
- Data availability/SEM-EDS/0.3-0.1-0.2-3%-800-5k.tif
- Data availability/SEM-EDS/0.3-0.1-0.2-5%-800-5k.tif
- Data availability/SEM-EDS/0.3-0.1-0.2-7%-750-15k.tif
- Data availability/SEM-EDS/0.3-0.1-0.2-7%-800-15k.tif
- Data availability/SEM-EDS/0.3-0.1-0.2-7%-800-5k.tif
- Data availability/SEM-EDS/0.3-0.1-0.2-7%-850-15k.tif
- Data availability/SEM-EDS/0.3-0.1-0.2-7%-900-15k.tif
- Data availability/SEM-EDS/0.3-0.1-0.2-9%-800-5k.tif
- Data availability/SEM-EDS/multilayer film-EDS.docx
- Data availability/XRD/
- Data availability/XRD/0.1-0.2-850-1h-1150-3h-UXD.uxd
- Data availability/XRD/0.1-0.2-850-1h-1150-3h-V2.raw
- Data availability/XRD/0.1-0.2-850-1h-1150-3h.raw
- Data availability/XRD/0.3-0.1-0.2-850-1h-1150-3h-UXD.uxd
- Data availability/XRD/0.3-0.1-0.2-850-1h-1150-3h-V2.raw
- Data availability/XRD/0.3-0.1-0.2-850-1h-1150-3h.raw
- Data availability/XRD/BTO-850-1h-1310-3h-UXD.uxd
- Data availability/XRD/BTO-850-1h-1310-3h-V2.raw
- Data availability/XRD/BTO-850-1h-1310-3h.raw
- Data availability/XRD/glass-UXD.uxd
- Data availability/XRD/glass-V2.raw
- Data availability/XRD/glass.raw
