# Supplementary material for: Low-temperature fabrication of BTO-based relaxor ferroelectric thick films with multi-layered architecture
Source: RSC Adv. 2026 May 18;16(29):26238–48. doi: 10.1039/d6ra02102f (PMC13185808; doi:10.1039/d6ra02102f)
Supplement: RA-016-D6RA02102F-s001 [file RA-016-D6RA02102F-s001.zip › Data availability/Dielectric properties.xlsx]

## Sheet: Sheet1
Glass content	Temperature	εr	εr	εr	εr	εr		multilayer film	Temperature	εr	εr	εr	εr
	℃	800℃-0%	800℃-3%	800℃-5%	800℃-7%	800℃-9%			℃	750℃-7%	800℃-7%	850℃-7%	900℃-7%
	300	152.79	246.337	287.404	300.284	302.995			300	239.861	298.325	415.472	518.253
	290	154.832	249.34	291.814	304.136	304.034			290	240.978	299.924	417.572	523.667
	280	156.873	252.255	297.026	308.147	307.692			280	242.045	303.162	421.032	526.032
	269.9	158.839	256.254	301.948	312.002	311.557			269.9	243.872	305.842	424.552	532.275
	260.1	160.902	260.474	304.602	316	314.933			260.1	245.297	309.909	428.64	537.641
	250.1	163.824	262.895	309.187	318.509	319.299			250.1	246.278	313.917	432.689	542.742
	240	165.79	265.97	312.766	325.55	320.51			240	248.463	316.953	436.489	548.038
	230	167.109	270.219	317.327	329.586	324.493			230	249.231	318.615	440.037	554.3
	220	169.322	274.605	319.374	333.619	328.145			220	250.454	321.265	441.931	561.236
	210.1	171.344	278.216	324.878	336.793	330.676			210.1	251.27	322.54	445.667	563.658
	200	173.069	281.791	328.53	340.605	335			200	252.693	323.673	447.547	567.851
	190	175.156	284.4	332.426	346.133	337.163			190	253.789	325.027	449.219	571.337
	180	176.777	288.162	336.84	349.354	341.488			180	254.135	325.828	451.045	573.225
	170	178.533	291.33	340.413	351.794	344.265			170	254.394	326.471	452.072	574.901
	160	183.86	294.343	345.725	355.78	347.369			160	254.665	327.024	452.456	576.761
	150	185.509	298.087	346.721	358.798	349.139			150	254.812	327.381	452.818	578.09
	140	187.269	300.575	350.224	361.159	351.596			140	255.071	327.723	453.434	579.115
	130	188.199	303.375	354.144	365.062	353.582			130	255.285	328.099	454.004	581.085
	120	190.24	306.073	356.711	366.342	355.377			120	255.767	329.908	455.363	582.449
	110	191.281	306.7	357.513	368.925	356.043			110	256.328	330.458	456.251	583.218
	100	192.322	307.433	358.304	371.334	357.023			100	256.18	330.56	456.809	583.785
	90	193.364	308.173	359.587	373.23	357.608			90	256.306	330.647	457.367	584.476
	80	194.405	309.201	360.023	374.223	358.173			80	256.433	330.733	457.926	585.167
	70	195.446	310.597	360.652	375.338	359.087			70	256.56	330.819	458.484	585.857
	60	196.487	310.842	361.607	376.827	359.842			60	257.22	331.905	459.042	586.548
	50	195.528	309.628	360.906	375.895	358.223			50	255.813	329.992	458.601	586.238
	40	194.57	307.243	358.47	374.716	356.586			40	255.939	329.078	458.159	585.929
	30	193.611	306.272	357.037	373.269	355.565			30	255.066	329.164	457.717	585.62
	20	193.294	305.881	355.498	372.824	354.931			20	254.701	328.806	457.474	584.734
