# Supplementary material for: Low-temperature fabrication of BTO-based relaxor ferroelectric thick films with multi-layered architecture
Source: RSC Adv. 2026 May 18;16(29):26238–48. doi: 10.1039/d6ra02102f (PMC13185808; doi:10.1039/d6ra02102f)
Supplement: RA-016-D6RA02102F-s001 [file RA-016-D6RA02102F-s001.zip › Data availability/P-E loops.xlsx]

## Sheet: Sheet1
	E	P	E	P	E	P	E	P	E	P				multilayer film	E	P	E	P	E	P	E	P
Glass content	kV/cm	uC/cm2	kV/cm	uC/cm2	kV/cm	uC/cm2	kV/cm	uC/cm2	kV/cm	uC/cm2					kV/cm	uC/cm2	kV/cm	uC/cm2	kV/cm	uC/cm2	kV/cm	uC/cm2
	800℃-0%	800℃-0%	800℃-3%	800℃-3%	800℃-5%	800℃-5%	800℃-7%	800℃-7%	800℃-9%	800℃-9%					750℃-7%	750℃-7%	800℃-7%	800℃-7%	850℃-7%	850℃-7%	900℃-7%	900℃-7%
	-0.65307	-2.80201	-0.60971	-1.71084	-0.84216	-2.09354	-1.13047	-2.56106	-0.55919	-1.99808					1.94762	-4.17795	1.79014	-3.24107	1.85486	-2.3993	-2.27652	-2.17477
	0.07671	-2.72382	-0.01443	-1.62196	1.06218	-1.96077	1.8925	-2.41671	1.38224	-1.86554					6.08584	-4.03712	5.84742	-3.07628	5.91281	-2.21585	1.87928	-1.91047
	2.00454	-2.64462	1.5499	-1.53225	4.77862	-1.82758	4.91545	-2.27277	5.09105	-1.73217					10.1267	-3.89501	9.88853	-2.91053	9.92281	-2.03111	5.96702	-1.64572
	4.48041	-2.56455	3.70656	-1.44166	8.88254	-1.69391	7.88442	-2.12901	9.10341	-1.59751					14.189	-3.75162	13.9128	-2.74378	13.9341	-1.84534	10.0934	-1.38099
	7.30102	-2.48384	6.27141	-1.35013	12.4039	-1.55999	10.8544	-1.98513	12.4809	-1.46272					18.2374	-3.60699	17.9518	-2.57612	18.0079	-1.65892	14.1803	-1.11685
	10.3536	-2.40266	9.22293	-1.25768	15.3417	-1.42604	13.8088	-1.84094	15.3773	-1.32822					22.2504	-3.46136	22.0025	-2.4078	22.0322	-1.47254	18.2673	-0.85401
	13.5418	-2.32116	12.4405	-1.16452	18.0494	-1.29142	16.8112	-1.69649	18.1187	-1.193					26.2538	-3.31501	26.054	-2.23905	26.1257	-1.28644	22.3417	-0.59306
	16.584	-2.23942	15.7564	-1.07094	20.9407	-1.15619	19.807	-1.55164	21.0348	-1.057					30.2461	-3.16808	30.1639	-2.07003	30.2164	-1.10032	26.4037	-0.33438
	19.5095	-2.15749	18.908	-0.97726	24.0392	-1.02094	22.8283	-1.40615	24.0617	-0.9205					34.2509	-3.02078	34.2198	-1.90102	34.3051	-0.91438	30.4744	-0.07825
	22.1864	-2.07553	21.9403	-0.88387	27.1266	-0.88571	25.8353	-1.2601	27.1672	-0.78392					38.2766	-2.87318	38.3317	-1.73226	38.3951	-0.72899	34.5362	0.17518
	24.5615	-1.99362	24.6754	-0.79106	30.2731	-0.75057	28.8754	-1.1136	30.2452	-0.6472					42.2386	-2.72525	42.4787	-1.56404	42.4988	-0.54456	38.5851	0.42604
	26.7784	-1.91167	27.1693	-0.69903	33.3267	-0.61571	31.9329	-0.9668	33.2749	-0.51014					46.3167	-2.57709	46.5636	-1.39659	46.5506	-0.36142	42.6564	0.6745
	28.8528	-1.82952	29.3922	-0.60787	36.3083	-0.48108	35.0177	-0.82014	36.2903	-0.37314					50.3625	-2.42896	50.6779	-1.22997	50.6567	-0.17946	46.7422	0.92087
	30.8024	-1.747	31.4224	-0.51744	39.2907	-0.34643	38.1024	-0.67396	39.2561	-0.23666					54.4176	-2.28098	54.7899	-1.06421	54.717	0.00162	50.8327	1.16551
	32.7378	-1.66402	33.3113	-0.42765	42.354	-0.21156	41.2114	-0.52836	42.252	-0.10108					58.4754	-2.13305	58.8886	-0.89927	58.7516	0.18177	54.9736	1.40873
	34.7862	-1.58051	35.1854	-0.33824	45.3281	-0.07699	44.3297	-0.38348	45.2448	0.03353					62.5433	-1.98501	62.9609	-0.735	62.7677	0.36092	59.077	1.6508
	36.9564	-1.49649	37.1107	-0.24889	48.3596	0.05632	47.4025	-0.23934	48.3001	0.1674					66.648	-1.83676	66.992	-0.57127	66.7724	0.53914	63.1902	1.89171
	39.198	-1.41213	39.0642	-0.15931	51.4194	0.18885	50.5326	-0.0958	51.2762	0.30078					70.7362	-1.68825	70.9997	-0.40793	70.7982	0.71639	67.3004	2.13119
	41.6268	-1.32752	41.2366	-0.06943	54.4518	0.32167	53.5617	0.04731	54.2888	0.43365					74.7969	-1.53952	75.0162	-0.24479	74.8101	0.89276	71.4171	2.36881
	44.1227	-1.24252	43.4966	0.02085	57.4689	0.45477	56.5814	0.19017	57.3282	0.56586					78.8308	-1.3907	79.0062	-0.08175	78.8474	1.06834	75.4688	2.60403
	46.6934	-1.15717	45.9145	0.11172	60.4837	0.58734	59.6227	0.33303	60.3551	0.69748					82.8871	-1.24199	82.9976	0.08123	82.8779	1.24321	79.5153	2.83634
	49.3128	-1.07155	48.4726	0.20316	63.4649	0.71891	62.6755	0.47604	63.4044	0.82877					86.9381	-1.09345	86.9854	0.24406	86.912	1.41731	83.5313	3.06518
	51.9014	-0.98575	51.1054	0.29513	66.5533	0.85002	65.7151	0.61925	66.4599	0.95995					90.9471	-0.94495	91.0065	0.40649	90.926	1.59023	87.57	3.29023
	54.4615	-0.89982	53.7707	0.38753	69.6114	0.98096	68.7452	0.7627	69.5505	1.09139					94.9784	-0.7964	95.0138	0.56837	94.9609	1.76182	91.5386	3.51149
	56.902	-0.81369	56.4195	0.48016	72.6127	1.11148	71.7634	0.90635	72.6317	1.22313					99.0346	-0.64786	99.0507	0.72938	98.9828	1.93185	95.5406	3.72877
	59.2553	-0.72727	58.9619	0.57284	75.5847	1.24114	74.8073	1.05001	75.7351	1.35515					103.054	-0.49947	103.112	0.88948	103.086	2.10025	99.4874	3.94187
	61.5272	-0.64059	61.4879	0.66538	78.6235	1.36969	77.8279	1.19338	78.8318	1.48699					107.098	-0.35126	107.172	1.04884	107.149	2.26719	103.448	4.15094
	63.7494	-0.55362	63.8584	0.75762	81.6264	1.49696	80.8276	1.33604	81.8961	1.61801					111.198	-0.20318	111.238	1.20687	111.204	2.43267	107.445	4.35631
	65.9238	-0.46622	66.1213	0.84955	84.6419	1.62322	83.8412	1.47759	84.952	1.74838					115.244	-0.05513	115.321	1.36411	115.268	2.59695	111.455	4.55841
	68.1087	-0.37831	68.3664	0.94103	87.6166	1.74882	86.8261	1.61775	88.0034	1.87828					119.337	0.09291	119.4	1.5209	119.28	2.75968	115.483	4.75776
	70.3003	-0.28981	70.5998	1.03191	90.6249	1.87354	89.835	1.75641	91.0594	2.00745					123.413	0.2409	123.46	1.67652	123.32	2.92011	119.566	4.95467
	72.5455	-0.20065	72.7697	1.12241	93.6222	1.9972	92.8331	1.89365	94.0161	2.13578					127.485	0.38887	127.536	1.83105	127.364	3.07844	123.602	5.14931
	74.818	-0.11083	74.9548	1.2128	96.6591	2.12002	95.7804	2.02957	97.0559	2.26358					131.519	0.53693	131.553	1.98472	131.436	3.23539	127.678	5.34165
	77.1917	-0.02037	77.1659	1.30338	99.7334	2.24251	98.7204	2.16432	100.066	2.39085					135.582	0.68516	135.603	2.13767	135.436	3.39117	131.771	5.5313
	79.5791	0.07069	79.4716	1.39423	102.784	2.36492	101.686	2.29821	103.045	2.51697					139.595	0.83363	139.623	2.29	139.458	3.54575	135.855	5.71822
	81.9946	0.16222	81.8361	1.48531	105.852	2.48726	104.688	2.43155	106.101	2.6418					143.587	0.98231	143.641	2.44176	143.481	3.69889	139.905	5.90259
	84.4622	0.25408	84.1531	1.57664	108.974	2.60947	107.63	2.56451	109.087	2.76563					147.601	1.1311	147.676	2.59287	147.532	3.85041	143.968	6.08429
	86.8852	0.34613	86.5623	1.66815	112.023	2.73167	110.639	2.69728	112.111	2.88881					151.558	1.28006	151.713	2.7432	151.613	4.00034	148.002	6.26326
	89.3561	0.43821	88.9879	1.75971	115.123	2.85377	113.711	2.83015	115.102	3.01144					155.525	1.42912	155.739	2.89255	155.694	4.14882	152.019	6.43947
	91.7582	0.5302	91.3777	1.85112	118.209	2.97535	116.759	2.96324	118.123	3.13345					159.546	1.57807	159.803	3.04105	159.765	4.29631	156.037	6.61304
	94.1044	0.62199	93.8228	1.94216	121.266	3.09628	119.82	3.09649	121.143	3.25486					163.521	1.72683	163.871	3.18897	163.794	4.44286	160.058	6.78422
	96.4814	0.71363	96.2488	2.03258	124.344	3.21679	122.92	3.22978	124.217	3.37569					167.533	1.87525	167.934	3.33624	167.855	4.58765	164.048	6.95313
	98.8506	0.80522	98.6289	2.12227	127.356	3.33687	126.071	3.36292	127.267	3.49556					171.598	2.02328	172.034	3.4828	171.932	4.73067	168.088	7.11988
	101.194	0.8969	101.026	2.21123	130.343	3.45634	129.136	3.49567	130.262	3.61446					175.631	2.17093	176.114	3.6286	175.973	4.87246	172.157	7.28466
	103.509	0.98883	103.456	2.29949	133.35	3.57546	132.236	3.62777	133.308	3.73332					179.71	2.31827	180.151	3.77369	179.997	5.01322	176.174	7.44766
	105.848	1.08109	105.857	2.3872	136.385	3.69413	135.304	3.7591	136.333	3.85144					183.766	2.46544	184.2	3.91815	184.027	5.15301	180.227	7.60907
	108.2	1.17371	108.27	2.47458	139.412	3.8117	138.361	3.88962	139.381	3.96829					187.846	2.61251	188.22	4.06201	188.04	5.29155	184.307	7.76897
	110.534	1.26661	110.728	2.56184	142.395	3.92849	141.375	4.01919	142.385	4.08446					191.917	2.75953	192.228	4.20525	192.06	5.4287	188.323	7.92743
	112.926	1.3598	113.083	2.64919	145.419	4.04492	144.392	4.1478	145.455	4.19987					195.991	2.90658	196.225	4.34794	196.065	5.56475	192.355	8.08447
	115.27	1.45346	115.46	2.7369	148.397	4.16085	147.372	4.27566	148.482	4.31485					200.073	3.05359	200.188	4.49018	200.047	5.70004	196.396	8.23998
	117.657	1.54765	117.843	2.82511	151.428	4.27625	150.368	4.40311	151.501	4.42938					204.127	3.20046	204.163	4.63207	204.042	5.8345	200.385	8.39387
	120.011	1.64234	120.192	2.91389	154.387	4.3912	153.33	4.53031	154.489	4.54301					208.183	3.34732	208.138	4.77369	208.063	5.96818	204.36	8.54605
	122.354	1.73749	122.537	3.00323	157.433	4.50574	156.309	4.65747	157.587	4.65576					212.237	3.49443	212.152	4.915	212.081	6.10103	208.324	8.69643
	124.724	1.83302	124.848	3.09294	160.513	4.61988	159.295	4.78481	160.647	4.76839					216.236	3.64179	216.139	5.05598	216.097	6.23288	212.282	8.84497
	127.047	1.92881	127.116	3.18283	163.538	4.73337	162.292	4.91224	163.722	4.88126					220.276	3.78931	220.179	5.19667	220.157	6.36409	216.274	8.99161
	129.398	2.02474	129.42	3.2727	166.583	4.84629	165.311	5.03963	166.777	4.99393					224.284	3.93687	224.23	5.33696	224.185	6.49435	220.259	9.13626
	131.743	2.12078	131.733	3.36236	169.591	4.95933	168.342	5.16674	169.801	5.10614					228.305	4.08434	228.303	5.47668	228.23	6.62341	224.262	9.27891
	134.041	2.21702	134.032	3.45171	172.648	5.07209	171.328	5.29339	172.904	5.21805					232.344	4.23172	232.374	5.61579	232.324	6.75167	228.305	9.41985
	136.381	2.31344	136.348	3.54077	175.672	5.18364	174.396	5.41932	175.996	5.32947					236.374	4.37901	236.443	5.7542	236.337	6.87889	232.37	9.55936
	138.721	2.40989	138.74	3.62948	178.7	5.29442	177.452	5.54432	179.003	5.44052					240.427	4.52622	240.521	5.89185	240.385	7.00493	236.437	9.69758
	141.007	2.50643	141.051	3.71773	181.779	5.40514	180.491	5.66837	182.002	5.55126					244.445	4.67342	244.591	6.02876	244.455	7.12992	240.524	9.83467
	143.353	2.60332	143.48	3.80555	184.806	5.5157	183.528	5.79153	184.992	5.66127					248.488	4.82053	248.645	6.16501	248.527	7.2539	244.603	9.97067
	145.673	2.70072	145.834	3.89309	187.822	5.6258	186.51	5.91394	187.997	5.77065					252.537	4.9675	252.709	6.30075	252.589	7.37702	248.681	10.1055
	148.054	2.79862	148.229	3.98048	190.779	5.73532	189.502	6.0357	190.984	5.87915					256.582	5.11445	256.765	6.43603	256.659	7.49935	252.752	10.2393
	150.382	2.89692	150.644	4.06787	193.874	5.84434	192.471	6.15687	193.963	5.9866					260.641	5.26153	260.799	6.57088	260.674	7.62086	256.813	10.3719
	152.793	2.99558	153.014	4.15533	196.932	5.95324	195.482	6.27767	196.909	6.09334					264.649	5.40883	264.827	6.70541	264.72	7.7417	260.869	10.5037
	155.136	3.09453	155.383	4.24288	199.962	6.06224	198.482	6.39835	199.899	6.19939					268.678	5.55629	268.85	6.83959	268.738	7.86177	264.907	10.6346
	157.556	3.1937	157.782	4.33045	203.015	6.1712	201.503	6.51907	202.905	6.30482					272.698	5.70384	272.871	6.9733	272.759	7.98083	268.906	10.7646
	160.009	3.29306	160.128	4.4178	206.094	6.28004	204.538	6.64003	205.838	6.40985					276.725	5.85137	276.892	7.1066	276.788	8.09918	272.904	10.8937
	162.415	3.39247	162.473	4.50486	209.127	6.38869	207.63	6.76131	208.865	6.51447					280.728	5.99882	280.923	7.23974	280.866	8.2173	276.904	11.0218
	164.847	3.49181	164.815	4.59179	212.217	6.49707	210.674	6.88281	211.885	6.61861					284.726	6.14623	284.948	7.37277	284.896	8.33493	280.937	11.1489
	167.267	3.59107	167.177	4.67859	215.281	6.60543	213.766	7.00438	214.972	6.7223					288.761	6.2936	289.026	7.50561	288.917	8.45185	284.931	11.2749
	169.643	3.69029	169.462	4.76518	218.265	6.71375	216.88	7.12589	218.029	6.82536					292.764	6.44082	293.035	7.63819	292.95	8.56809	288.983	11.3998
	172.023	3.78956	171.86	4.85154	221.299	6.82157	220.018	7.24719	221.068	6.92811					296.824	6.58781	297.078	7.77042	296.964	8.68376	293.034	11.5239
	174.374	3.88886	174.245	4.93772	224.293	6.92889	223.114	7.3682	224.09	7.031					300.892	6.73456	301.123	7.90224	301.019	8.79907	297.07	11.647
	176.679	3.98823	176.633	5.0238	227.29	7.03566	226.2	7.48884	227.187	7.13382					304.981	6.88113	305.159	8.03362	305.063	8.91351	301.109	11.7689
	179.017	4.08784	179.018	5.10981	230.242	7.14171	229.279	7.60916	230.224	7.23605					309.078	7.0276	309.2	8.16463	309.097	9.0273	305.136	11.8901
	181.323	4.18778	181.43	5.19579	233.258	7.24725	232.261	7.72914	233.293	7.33779					313.146	7.17394	313.189	8.29532	313.101	9.14087	309.183	12.0107
	183.627	4.28813	183.82	5.28172	236.222	7.35233	235.249	7.84863	236.333	7.43927					317.219	7.3202	317.221	8.42572	317.127	9.25403	313.206	12.1309
	185.955	4.38897	186.202	5.36769	239.157	7.4569	238.198	7.96758	239.36	7.54042					321.329	7.46649	321.225	8.5557	321.157	9.36634	317.232	12.2505
	188.295	4.49036	188.58	5.45381	242.156	7.56115	241.145	8.08614	242.4	7.6412					325.409	7.61281	325.27	8.68529	325.153	9.47787	321.242	12.3694
	190.593	4.59229	190.897	5.54017	245.123	7.66525	244.133	8.20442	245.367	7.74148					329.468	7.75921	329.262	8.8147	329.192	9.58925	325.254	12.4875
	192.948	4.69466	193.243	5.6268	248.194	7.76904	247.078	8.32251	248.396	7.84171					333.505	7.90582	333.287	8.94404	333.221	9.70044	329.24	12.6049
	195.316	4.79737	195.484	5.71368	251.227	7.8725	250.085	8.44046	251.404	7.94194					337.517	8.05265	337.324	9.07335	337.254	9.81116	333.263	12.7215
	197.676	4.90033	197.78	5.80077	254.315	7.97565	253.065	8.55834	254.418	8.04139					341.576	8.19964	341.355	9.20251	341.288	9.92129	337.264	12.8374
	200.066	5.0035	200.06	5.88805	257.333	8.07858	256.099	8.67606	257.442	8.14058					345.582	8.34669	345.383	9.33141	345.351	10.0309	341.303	12.9524
	202.452	5.10686	202.364	5.97534	260.396	8.18169	259.111	8.79337	260.494	8.23988					349.593	8.4937	349.453	9.45996	349.427	10.14	345.319	13.0665
	204.819	5.21043	204.615	6.06253	263.428	8.28478	262.195	8.91038	263.527	8.33891					353.599	8.64067	353.531	9.58819	353.447	10.2488	349.371	13.1797
	207.204	5.31425	206.921	6.14949	266.488	8.38751	265.265	9.02732	266.514	8.43766					357.613	8.78759	357.615	9.71614	357.551	10.3572	353.425	13.2922
	209.535	5.41813	209.266	6.23602	269.525	8.49005	268.344	9.1441	269.557	8.53596					361.651	8.9345	361.708	9.84373	361.608	10.4649	357.531	13.404
	211.93	5.52198	211.615	6.32206	272.592	8.59243	271.425	9.26074	272.632	8.63403					365.657	9.08151	365.784	9.97093	365.692	10.5722	361.578	13.5151
	214.275	5.62592	214.033	6.40763	275.664	8.69458	274.471	9.37721	275.626	8.73205					369.654	9.2285	369.862	10.0977	369.773	10.6788	365.663	13.6258
	216.661	5.73005	216.441	6.49282	278.638	8.79649	277.488	9.49336	278.622	8.82979					373.736	9.37523	373.927	10.2242	373.843	10.7849	369.752	13.736
	219.006	5.83446	218.862	6.57776	281.645	8.89833	280.55	9.60909	281.595	8.92703					377.794	9.52174	378	10.3503	377.881	10.8907	373.859	13.8458
	221.352	5.93912	221.291	6.66253	284.666	9.00025	283.581	9.72447	284.628	9.02358					381.846	9.66812	382.025	10.4762	381.905	10.9957	377.92	13.9553
	223.626	6.04408	223.65	6.74723	287.692	9.1018	286.543	9.83956	287.657	9.11947					385.928	9.81452	386.067	10.6019	385.936	11.1004	381.974	14.0646
	226.034	6.1493	226.018	6.83196	290.741	9.20283	289.532	9.95452	290.622	9.21508					389.979	9.96104	390.06	10.7273	389.968	11.2049	386.005	14.1736
	228.407	6.25462	228.468	6.91677	293.703	9.30403	292.641	10.0695	293.58	9.31049					394.043	10.1077	394.058	10.8525	394.009	11.309	390.026	14.2823
	230.839	6.35997	230.764	7.00159	296.803	9.4055	295.61	10.1846	296.643	9.40549					398.067	10.2543	398.107	10.9777	398.014	11.4128	394.052	14.3905
	233.223	6.46553	233.167	7.0864	299.729	9.50668	298.593	10.2997	299.616	9.50003					402.075	10.4009	402.101	11.1028	402.037	11.5165	398.031	14.4982
	235.448	6.56816	235.419	7.16852	301.841	9.58987	301.643	10.4107	301.77	9.57644					405.742	10.5399	405.798	11.221	404.984	11.5964	402.035	14.5984
	236.378	6.6563	236.454	7.23587	299.47	9.62423	304.581	10.5022	299.467	9.60281					406.733	10.6482	406.924	11.3092	399.136	11.6208	405.782	14.6632
	235.129	6.7178	234.654	7.26625	295.445	9.62218	303.039	10.5549	295.387	9.59123					399.844	10.7068	399.851	11.3426	394.04	11.6119	401.032	14.6656
	230.946	6.74484	230.723	7.25746	291.923	9.61649	298.444	10.5596	291.779	9.57655					392.308	10.7241	392.576	11.3327	389.77	11.6027	394.539	14.6213
	226.13	6.7475	226.327	7.23013	288.886	9.61241	292.72	10.5313	288.858	9.5657					385.602	10.7297	385.673	11.3132	385.842	11.593	387.526	14.5613
	221.979	6.74765	222.159	7.1994	285.904	9.60599	287.016	10.4937	286.036	9.55431					380.881	10.7464	380.246	11.3027	381.868	11.5798	381.002	14.5011
	218.928	6.75605	218.605	7.17388	282.916	9.595	281.896	10.4585	283.108	9.53917					377.576	10.7729	376.425	11.3056	377.807	11.5628	375.526	14.4506
	216.808	6.77382	215.822	7.1584	279.846	9.57993	277.68	10.4331	280.089	9.52035					374.394	10.7982	373.466	11.3142	373.764	11.5429	371.346	14.414
	215.188	6.79496	213.893	7.1532	276.772	9.56189	274.554	10.4214	277.085	9.49914					370.663	10.8158	370.3	11.3181	369.739	11.5208	368.205	14.3897
	213.345	6.81271	212.366	7.15301	273.705	9.54158	272.361	10.4206	274.045	9.47617					366.539	10.8264	366.541	11.3132	365.682	11.4962	365.466	14.3704
	211.157	6.82429	210.822	7.15062	270.644	9.51903	270.567	10.4225	271.018	9.45132					362.308	10.8326	362.357	11.3011	361.634	11.469	362.582	14.3473
	208.692	6.83056	209.019	7.14181	267.57	9.49424	268.572	10.4187	267.927	9.42458					358.12	10.8364	358.029	11.2848	357.601	11.4398	359.141	14.3154
	206.073	6.83351	206.75	7.12601	264.577	9.46746	266.03	10.4055	264.902	9.39628					354.061	10.8383	353.73	11.2668	353.573	11.409	355.153	14.2742
	203.502	6.83481	204.152	7.10483	261.579	9.43909	263.123	10.3834	261.867	9.3666					350.047	10.8381	349.576	11.2479	349.562	11.3765	350.817	14.2255
	201.055	6.83531	201.521	7.0803	258.525	9.40927	259.825	10.3548	258.794	9.33503					346.028	10.8355	345.558	11.2282	345.462	11.3425	346.286	14.172
	198.689	6.83517	198.762	7.05433	255.541	9.37811	256.356	10.3222	255.753	9.30168					341.966	10.8304	341.582	11.2071	341.438	11.3068	341.734	14.1166
	196.402	6.834	196.118	7.02839	252.551	9.34595	252.898	10.2877	252.667	9.26713					337.903	10.8228	337.631	11.184	337.428	11.2695	337.34	14.0614
	194.199	6.8312	193.655	7.00319	249.557	9.31278	249.537	10.2531	249.623	9.23137					333.818	10.8131	333.671	11.1586	333.385	11.2307	333.149	14.0073
	191.919	6.82638	191.241	6.97872	246.619	9.27838	246.324	10.2192	246.591	9.19434					329.721	10.8013	329.656	11.1309	329.388	11.1906	329.172	13.9544
	189.569	6.81952	188.917	6.95439	243.678	9.24271	243.239	10.1865	243.562	9.15615					325.593	10.7875	325.623	11.1013	325.336	11.1493	325.329	13.9019
	187.248	6.81073	186.723	6.92923	240.67	9.20582	240.304	10.1544	240.562	9.11686					321.526	10.7718	321.557	11.0701	321.318	11.1069	321.519	13.8489
	184.874	6.80031	184.49	6.90243	237.645	9.16777	237.486	10.1221	237.501	9.07652					317.48	10.7541	317.492	11.0374	317.3	11.0628	317.721	13.7943
	182.498	6.78857	182.315	6.87359	234.669	9.12871	234.74	10.0886	234.532	9.03501					313.436	10.7345	313.446	11.0033	313.281	11.0172	313.836	13.7372
	180.145	6.7757	180.108	6.84267	231.544	9.08848	231.892	10.0531	231.467	8.99233					309.397	10.7129	309.433	10.9677	309.261	10.9703	309.882	13.6774
	177.758	6.76178	177.771	6.8099	228.533	9.04729	229.026	10.0151	228.451	8.94898					305.377	10.6895	305.414	10.9307	305.214	10.9223	305.804	13.6149
	175.412	6.74685	175.476	6.77558	225.489	9.00515	226.047	9.97472	225.406	8.90454					301.354	10.6644	301.349	10.8923	301.169	10.8735	301.697	13.5503
	173.02	6.73088	173.117	6.74016	222.424	8.96143	222.992	9.93216	222.422	8.85854					297.336	10.6378	297.32	10.8524	297.096	10.8233	297.546	13.4842
	170.668	6.7137	170.743	6.70405	219.384	8.91633	219.876	9.88767	219.398	8.81132					293.282	10.6097	293.237	10.8113	293.027	10.7718	293.38	13.4171
	168.279	6.69539	168.39	6.66755	216.319	8.87043	216.686	9.84162	216.326	8.76331					289.258	10.5801	289.195	10.7689	288.98	10.7191	289.245	13.3493
	165.939	6.67613	166.024	6.63089	213.244	8.82355	213.567	9.79437	213.377	8.71467					285.231	10.549	285.09	10.7252	284.887	10.6655	285.108	13.2811
	163.542	6.6561	163.653	6.59418	210.185	8.77562	210.388	9.74626	210.293	8.66492					281.236	10.5163	281.01	10.6804	280.81	10.6108	281.039	13.2123
	161.231	6.63531	161.294	6.55735	207.134	8.72686	207.305	9.69752	207.27	8.6139					277.181	10.4822	276.89	10.6345	276.733	10.5551	276.978	13.1425
	158.864	6.61365	158.909	6.52022	204.153	8.67723	204.238	9.64824	204.242	8.5618					273.125	10.4467	272.808	10.5875	272.645	10.4984	272.944	13.0714
	156.482	6.59101	156.514	6.48255	201.168	8.62658	201.231	9.59844	201.275	8.509					269.084	10.4102	268.765	10.5394	268.61	10.4407	268.904	12.9987
	154.153	6.56737	154.123	6.44408	198.122	8.57465	198.189	9.54795	198.296	8.45577					264.999	10.3724	264.72	10.4902	264.58	10.3819	264.862	12.9241
	151.802	6.54272	151.76	6.40461	195.059	8.52165	195.277	9.4966	195.248	8.40192					260.939	10.3333	260.712	10.4398	260.541	10.3221	260.839	12.8474
	149.397	6.51707	149.383	6.36402	192.019	8.46823	192.226	9.44415	192.253	8.34733					256.884	10.2928	256.705	10.3882	256.527	10.2609	256.806	12.7684
	147.039	6.49058	147.024	6.3223	189.034	8.41393	189.292	9.39032	189.239	8.29186					252.821	10.251	252.682	10.3353	252.489	10.1983	252.779	12.6874
	144.666	6.46334	144.641	6.27956	186.027	8.35788	186.34	9.33484	186.25	8.2354					248.778	10.2077	248.714	10.2809	248.489	10.1345	248.766	12.6044
	142.266	6.4352	142.227	6.23583	182.953	8.30036	183.366	9.27756	183.27	8.17796					244.765	10.163	244.664	10.225	244.458	10.0692	244.735	12.5198
	139.885	6.40614	139.876	6.1911	179.992	8.24198	180.308	9.21842	180.206	8.11959					240.695	10.117	240.655	10.1676	240.452	10.0024	240.715	12.4337
	137.484	6.37623	137.522	6.14537	176.972	8.18279	177.231	9.15746	177.149	8.06012					236.665	10.0699	236.631	10.1086	236.431	9.93416	236.672	12.3462
	135.083	6.34563	135.142	6.09868	173.92	8.12258	174.182	9.09477	174.097	7.99933					232.616	10.0214	232.593	10.0483	232.41	9.86465	232.681	12.2573
	132.749	6.31439	132.838	6.05111	170.861	8.06114	171.015	9.03046	171.011	7.93716					228.595	9.9717	228.589	9.98659	228.378	9.7937	228.641	12.167
	130.398	6.28237	130.51	6.00272	167.847	7.99838	167.961	8.96465	167.946	7.87353					224.55	9.92069	224.57	9.92364	224.33	9.72141	224.627	12.0752
	128.058	6.24954	128.131	5.9536	164.859	7.93465	164.901	8.89751	164.889	7.8084					220.492	9.86848	220.499	9.85948	220.267	9.64778	220.627	11.9819
	125.734	6.21593	125.846	5.90378	161.867	7.87035	161.843	8.82921	161.779	7.74181					216.452	9.81504	216.46	9.79411	216.242	9.57272	216.581	11.8871
	123.421	6.18149	123.495	5.85328	158.847	7.80553	158.854	8.75996	158.705	7.67407					212.366	9.76033	212.418	9.7274	212.201	9.49621	212.538	11.7905
	121.151	6.1462	121.145	5.802	155.873	7.73988	155.821	8.68995	155.629	7.60524					208.284	9.70429	208.341	9.65926	208.134	9.4181	208.493	11.6921
	118.871	6.10993	118.824	5.74992	152.849	7.67304	152.899	8.61929	152.601	7.53512					204.254	9.64687	204.309	9.58982	204.114	9.33874	204.438	11.5915
	116.564	6.07258	116.424	5.69717	149.827	7.60501	149.945	8.54794	149.541	7.46383					200.153	9.58808	200.262	9.51914	200.061	9.25827	200.355	11.4888
	114.275	6.0341	114.114	5.64367	146.831	7.53594	147.062	8.47583	146.555	7.39148					196.131	9.52786	196.23	9.44713	196.031	9.17629	196.312	11.3838
	111.999	5.99444	111.73	5.58926	143.81	7.4658	144.105	8.40282	143.55	7.31783					192.048	9.4661	192.202	9.37375	191.996	9.0927	192.274	11.2764
	109.644	5.95365	109.413	5.53378	140.76	7.39438	141.18	8.32874	140.56	7.24284					188.052	9.40273	188.167	9.29889	187.952	9.00743	188.239	11.1669
	107.301	5.91178	107.089	5.47723	137.693	7.32132	138.244	8.25336	137.562	7.16688					184.013	9.33769	184.158	9.22245	183.964	8.92032	184.216	11.055
	104.895	5.86893	104.713	5.41962	134.656	7.24646	135.195	8.1765	134.532	7.09011					179.994	9.27101	180.129	9.14438	179.898	8.83158	180.213	10.9409
	102.475	5.82523	102.395	5.36096	131.551	7.16983	132.223	8.09806	131.521	7.01217					175.99	9.20273	176.093	9.06466	175.846	8.74131	176.19	10.8244
	100.092	5.7808	100.045	5.30128	128.492	7.09133	129.161	8.01789	128.505	6.93281					172.02	9.13284	172.032	8.9833	171.789	8.64929	172.174	10.7056
	97.711	5.73573	97.7818	5.24062	125.429	7.01114	126.101	7.93575	125.536	6.85215					168.058	9.06139	167.999	8.90042	167.721	8.55567	168.126	10.5845
	95.3065	5.69016	95.4437	5.17909	122.317	6.92945	122.998	7.85152	122.543	6.7703					164.073	8.98845	163.951	8.81591	163.643	8.46007	164.09	10.461
	92.8895	5.64422	93.0945	5.11686	119.244	6.84622	119.899	7.76518	119.505	6.687					160.066	8.91404	159.861	8.72963	159.602	8.36199	160.041	10.3348
	90.4864	5.59791	90.7718	5.0541	116.194	6.76155	116.782	7.67671	116.457	6.60201					156.037	8.83822	155.813	8.64162	155.549	8.26219	155.97	10.2061
	88.1169	5.55116	88.3675	4.99093	113.163	6.67553	113.682	7.58617	113.365	6.51579					152.031	8.76109	151.741	8.55191	151.506	8.16098	151.919	10.0745
	85.7706	5.50385	85.9396	4.9274	110.156	6.58805	110.618	7.49367	110.36	6.4286					147.973	8.6827	147.682	8.46049	147.445	8.05804	147.865	9.94013
	83.4132	5.4558	83.556	4.86353	107.152	6.49882	107.543	7.39938	107.315	6.33974					143.928	8.60301	143.624	8.36731	143.387	7.95306	143.82	9.80261
	81.0848	5.4069	81.0954	4.79927	104.152	6.40782	104.5	7.3034	104.242	6.24916					139.848	8.5219	139.625	8.27229	139.365	7.84567	139.779	9.66176
	78.7535	5.35704	78.6777	4.7345	101.113	6.31554	101.459	7.20578	101.191	6.1574					135.752	8.43924	135.611	8.17533	135.371	7.73587	135.747	9.51743
	76.413	5.30621	76.2257	4.66908	98.1212	6.22208	98.4472	7.10673	98.1846	6.06439					131.697	8.35487	131.611	8.07642	131.378	7.62393	131.718	9.36939
	74.1	5.25441	73.7912	4.60278	95.1129	6.12712	95.4542	7.00643	95.1943	5.96994					127.618	8.26867	127.585	7.97546	127.356	7.50983	127.731	9.21742
	71.7421	5.20146	71.397	4.53527	92.1083	6.03052	92.4932	6.90476	92.1333	5.87388					123.58	8.18059	123.609	7.8723	123.374	7.3933	123.731	9.06139
	69.4011	5.14731	68.9949	4.46628	89.1304	5.93224	89.5219	6.8016	89.1446	5.77627					119.511	8.09071	119.644	7.76678	119.363	7.27405	119.748	8.90127
	67.0471	5.09195	66.6099	4.39561	86.1381	5.83217	86.5479	6.69685	86.1074	5.67716					115.427	7.99898	115.684	7.65878	115.337	7.1518	115.775	8.73705
	64.7253	5.03548	64.3154	4.32318	83.1129	5.73014	83.5693	6.59023	83.0512	5.57648					111.422	7.9052	111.681	7.54825	111.352	7.02665	111.816	8.56873
	62.3349	4.97803	61.9668	4.249	80.0371	5.62615	80.5514	6.48155	79.975	5.47402					107.407	7.80927	107.683	7.43511	107.324	6.89865	107.855	8.39643
	59.9425	4.91967	59.6535	4.17316	76.9584	5.52064	77.5767	6.37067	76.8848	5.36945					103.357	7.71118	103.646	7.31933	103.27	6.76784	103.868	8.22037
	57.5789	4.86056	57.3684	4.09585	73.9432	5.41371	74.5751	6.25748	73.8605	5.26252					99.3602	7.611	99.6226	7.20097	99.2392	6.63436	99.8713	8.04068
	55.2494	4.80079	55.079	4.01732	70.8757	5.30475	71.6057	6.14189	70.7842	5.15321					95.3234	7.5088	95.5895	7.08007	95.1679	6.49818	95.8889	7.8574
	52.8924	4.74038	52.82	3.93781	67.8405	5.19375	68.6226	6.024	67.7077	5.04182					91.29	7.4047	91.5054	6.95674	91.1186	6.35951	91.8573	7.67067
	50.6074	4.67938	50.5257	3.85747	64.8293	5.08134	65.4852	5.90393	64.6962	4.92855					87.2586	7.29877	87.4283	6.83112	87.0572	6.21837	87.7995	7.48043
	48.2622	4.61787	48.1712	3.7765	61.809	4.96749	62.4105	5.78183	61.622	4.81337					83.2093	7.19097	83.3563	6.70335	83.0151	6.07465	83.7278	7.28652
	45.9146	4.55576	45.8422	3.69513	58.7595	4.85192	59.4115	5.65788	58.6181	4.69642					79.1833	7.08126	79.2497	6.57356	78.9468	5.92864	79.6499	7.08876
	43.6369	4.49287	43.5235	3.61348	55.7096	4.73454	56.3669	5.53232	55.5828	4.57801					75.1477	6.96967	75.2023	6.44179	74.8876	5.78025	75.5615	6.8869
	41.3067	4.42903	41.1064	3.53165	52.7061	4.61533	53.3332	5.40534	52.5753	4.45837					71.077	6.85622	71.1262	6.30799	70.8335	5.62925	71.4886	6.68073
	38.953	4.36416	38.7112	3.44964	49.6949	4.49439	50.3245	5.27709	49.6021	4.33767					67.0612	6.74087	67.0556	6.17213	66.744	5.47564	67.3925	6.47009
	36.6303	4.29825	36.3057	3.36733	46.6272	4.37177	47.3189	5.14767	46.6396	4.21611					63.0352	6.62348	63.0154	6.03403	62.7108	5.31921	63.3088	6.25473
	34.2801	4.23135	33.8616	3.2846	43.5888	4.24723	44.2826	5.01707	43.6797	4.09381					58.9519	6.50393	58.9534	5.89352	58.7043	5.1598	59.2637	6.03429
	31.873	4.16352	31.4773	3.20131	40.5423	4.12054	41.29	4.88519	40.7331	3.97051					54.9275	6.38217	54.9246	5.75051	54.6736	4.99744	55.1843	5.80858
	29.4574	4.09482	29.0817	3.1173	37.448	3.9915	38.2427	4.75187	37.7258	3.84589					50.892	6.2582	50.9075	5.60494	50.6214	4.83223	51.1275	5.57752
	27.0624	4.02532	26.6637	3.03261	34.3702	3.86004	35.208	4.61684	34.7364	3.71997					46.8901	6.13211	46.8753	5.4568	46.6013	4.66446	47.0424	5.34113
	24.6182	3.9552	24.2553	2.94715	31.3271	3.72634	32.1419	4.47983	31.7389	3.59268					42.8499	6.00407	42.8295	5.30593	42.5321	4.49417	43.0223	5.09955
	22.2138	3.88468	21.9002	2.86067	28.2786	3.59081	29.0393	4.34066	28.6356	3.46391					38.8434	5.87416	38.8045	5.15218	38.4762	4.32068	38.9845	4.85305
	19.7342	3.81392	19.5693	2.77322	25.202	3.45373	25.9568	4.19916	25.6562	3.33351					34.8233	5.74255	34.7587	4.99564	34.4436	4.14392	34.9162	4.60209
	17.3101	3.74303	17.1832	2.68486	22.1721	3.31537	22.8248	4.05522	22.586	3.20178					30.7737	5.60939	30.7055	4.83646	30.429	3.96441	30.9062	4.34711
	14.9153	3.67203	14.8556	2.59579	19.1475	3.17604	19.6546	3.90885	19.4882	3.06896					26.7523	5.47488	26.6568	4.67486	26.3805	3.7826	26.8128	4.08849
	12.5119	3.60096	12.4513	2.5061	16.1518	3.03603	16.5654	3.76017	16.457	2.93465					22.6771	5.33927	22.6083	4.51108	22.3472	3.59898	22.747	3.82682
	10.1861	3.52973	10.1025	2.41582	13.1685	2.89575	13.4412	3.60939	13.3862	2.7986					18.6036	5.20267	18.4908	4.3454	18.2854	3.41373	18.6498	3.5627
	7.86772	3.45813	7.71869	2.32509	10.182	2.75556	10.3238	3.45672	10.3347	2.66103					14.4657	5.06515	14.4296	4.17809	14.2171	3.227	14.6027	3.2966
	5.53193	3.38599	5.34967	2.23405	7.2236	2.61561	7.23944	3.3025	7.27918	2.52231					10.3908	4.92678	10.4023	4.00943	10.2206	3.03891	10.4975	3.02889
	3.22363	3.31309	2.95548	2.14279	4.24663	2.47575	4.13965	3.14728	4.24226	2.38275					6.31895	4.78749	6.31349	3.83963	6.17714	2.84922	6.36616	2.7599
	0.99255	3.23922	0.59827	2.05133	1.28923	2.33589	1.13047	2.99152	1.22161	2.24255					2.1664	4.64716	2.26439	3.66895	2.16804	2.65855	2.27652	2.49005
	-1.31345	3.16306	-1.78485	1.95841	-1.66829	2.19549	-1.8925	2.83662	-1.8318	2.10148					-1.94762	4.50241	-1.79014	3.49671	-1.85486	2.46731	-1.87928	2.21947
	-3.65149	3.08486	-4.21172	1.8642	-4.71964	2.05414	-4.91545	2.68308	-4.89903	1.95982					-6.08584	4.35349	-5.84742	3.32296	-5.91281	2.27537	-5.96702	1.94861
	-5.96462	3.00603	-6.58734	1.77017	-7.74965	1.91178	-7.88442	2.53009	-7.89465	1.81814					-10.1267	4.20424	-9.88853	3.14872	-9.92281	2.0831	-10.0934	1.67829
	-8.3078	2.92631	-8.9051	1.67646	-10.7863	1.76829	-10.8544	2.37747	-10.9181	1.67632					-14.189	4.05487	-13.9128	2.97403	-13.9341	1.89058	-14.1803	1.40906
	-10.6382	2.8456	-11.2431	1.58315	-13.8342	1.62398	-13.8088	2.22487	-13.9315	1.53417					-18.2374	3.90543	-17.9518	2.79885	-18.0079	1.69755	-18.2673	1.14128
	-13.0122	2.76386	-13.5284	1.49024	-16.9508	1.47941	-16.8112	2.07202	-16.9336	1.39155					-22.2504	3.7559	-22.0025	2.62318	-22.0322	1.50401	-22.3417	0.87523
	-15.4315	2.68117	-15.7978	1.39767	-19.9875	1.33503	-19.807	1.91869	-19.9933	1.24841					-26.2538	3.60619	-26.054	2.44699	-26.1257	1.31008	-26.4037	0.611
	-17.8159	2.59774	-18.054	1.30527	-23.0743	1.19105	-22.8283	1.76469	-23.011	1.1049					-30.2461	3.45614	-30.1639	2.27029	-30.2164	1.11601	-30.4744	0.34853
	-20.2402	2.51373	-20.3626	1.21273	-26.1387	1.04749	-25.8353	1.60991	-26.0269	0.96161					-34.2509	3.30565	-34.2198	2.09316	-34.3051	0.92216	-34.5362	0.08785
	-22.6186	2.42924	-22.6681	1.11978	-29.1863	0.90441	-28.8754	1.45441	-29.0683	0.81854					-38.2766	3.1547	-38.3317	1.91571	-38.3951	0.72871	-38.5851	-0.17117
	-25.0003	2.34443	-24.9269	1.0262	-32.2257	0.76163	-31.9329	1.2983	-32.0975	0.6753					-42.2386	3.00329	-42.4787	1.73815	-42.4988	0.53602	-42.6564	-0.42861
	-27.361	2.25939	-27.2618	0.93178	-35.2906	0.61927	-35.0177	1.14174	-35.1346	0.53221					-46.3167	2.85134	-46.5636	1.56075	-46.5506	0.34443	-46.7422	-0.68448
	-29.7527	2.17412	-29.6482	0.83641	-38.3231	0.47786	-38.1024	0.98489	-38.1373	0.38958					-50.3625	2.69875	-50.6779	1.38382	-50.6567	0.15429	-50.8327	-0.93868
	-32.0836	2.08876	-32.0193	0.74005	-41.3305	0.33756	-41.2114	0.82814	-41.1441	0.24757					-54.4176	2.54551	-54.7899	1.20769	-54.717	-0.03414	-54.9736	-1.19092
	-34.4468	2.00328	-34.4473	0.64279	-44.3282	0.19822	-44.3297	0.67199	-44.188	0.10614					-58.4754	2.39169	-58.8886	1.03272	-58.7516	-0.22071	-59.077	-1.44083
	-36.7819	1.91753	-36.8825	0.54484	-47.383	0.0595	-47.4025	0.51657	-47.1597	-0.03496					-62.5433	2.23746	-62.9609	0.85916	-62.7677	-0.40547	-63.1902	-1.68799
	-39.1148	1.83131	-39.2888	0.44642	-50.3981	-0.07881	-50.5326	0.36204	-50.1891	-0.17562					-66.648	2.08305	-66.992	0.68712	-66.7724	-0.58854	-67.3004	-1.9319
	-41.4733	1.74447	-41.7306	0.34777	-53.4191	-0.21677	-53.5617	0.2086	-53.166	-0.31555					-70.7362	1.92867	-70.9997	0.51655	-70.7982	-0.76992	-71.4171	-2.17204
	-43.8409	1.65705	-44.183	0.24915	-56.4339	-0.35426	-56.5814	0.05619	-56.1959	-0.45483					-74.7969	1.77446	-75.0162	0.34737	-74.8101	-0.94974	-75.4688	-2.4081
	-46.2062	1.56906	-46.6269	0.15087	-59.4774	-0.49105	-59.6227	-0.09523	-59.1887	-0.59386					-78.8308	1.62052	-79.0062	0.17939	-78.8474	-1.12809	-79.5153	-2.63987
	-48.5898	1.48045	-49.0212	0.05316	-62.5058	-0.62666	-62.6755	-0.24569	-62.2138	-0.73285					-82.8871	1.46677	-82.9976	0.0124	-82.8779	-1.3049	-83.5313	-2.86724
	-51.0025	1.39127	-51.3974	-0.0438	-65.5308	-0.76113	-65.7151	-0.39525	-65.2505	-0.87196					-86.9381	1.31325	-86.9854	-0.15369	-86.912	-1.48004	-87.57	-3.09026
	-53.4088	1.30165	-53.7359	-0.13998	-68.5444	-0.89519	-68.7452	-0.54392	-68.3273	-1.01113					-90.9471	1.16003	-91.0065	-0.31899	-90.926	-1.65332	-91.5386	-3.30906
	-55.8037	1.21175	-56.0812	-0.23544	-71.6119	-1.02886	-71.7634	-0.69166	-71.4327	-1.15003					-94.9784	1.00695	-95.0138	-0.48372	-94.9609	-1.82494	-95.5406	-3.5239
	-58.1796	1.12173	-58.4425	-0.33029	-74.6314	-1.16158	-74.8073	-0.83848	-74.5318	-1.28845					-99.0346	0.85386	-99.0507	-0.64807	-98.9828	-1.99545	-99.4874	-3.73521
	-60.5486	1.03176	-60.7185	-0.4247	-77.6119	-1.29316	-77.8279	-0.9844	-77.6537	-1.42606					-103.054	0.70063	-103.112	-0.81204	-103.086	-2.16482	-103.448	-3.94353
	-62.9032	0.94189	-63.0244	-0.51883	-80.6142	-1.42383	-80.8276	-1.12936	-80.7105	-1.56235					-107.098	0.54719	-107.172	-0.97561	-107.149	-2.33273	-107.445	-4.14931
	-65.2235	0.85216	-65.353	-0.61278	-83.6117	-1.55384	-83.8412	-1.27329	-83.7804	-1.69728					-111.198	0.39358	-111.238	-1.13864	-111.204	-2.49883	-111.455	-4.35284
	-67.4858	0.76258	-67.6632	-0.70666	-86.6103	-1.68318	-86.8261	-1.41615	-86.856	-1.83077					-115.244	0.23987	-115.321	-1.30088	-115.268	-2.66285	-115.483	-4.55427
	-69.798	0.67301	-69.9833	-0.80066	-89.6336	-1.81169	-89.835	-1.55785	-89.8896	-1.96268					-119.337	0.08615	-119.4	-1.46214	-119.28	-2.825	-119.566	-4.75371
	-72.0545	0.58327	-72.3449	-0.89493	-92.5915	-1.93935	-92.8331	-1.6984	-92.897	-2.093					-123.413	-0.06744	-123.46	-1.62225	-123.32	-2.98538	-123.602	-4.95111
	-74.2909	0.49317	-74.6643	-0.98943	-95.6178	-2.0664	-95.7804	-1.83794	-95.9041	-2.22187					-127.485	-0.22076	-127.536	-1.78112	-127.364	-3.14414	-127.678	-5.1462
	-76.6133	0.40249	-77.0521	-1.08404	-98.6465	-2.19327	-98.7204	-1.9766	-98.9233	-2.3496					-131.519	-0.37372	-131.553	-1.93875	-131.436	-3.30136	-131.771	-5.33869
	-78.927	0.31106	-79.3613	-1.17863	-101.716	-2.32018	-101.686	-2.11458	-101.902	-2.47644					-135.582	-0.52625	-135.603	-2.09515	-135.436	-3.45663	-135.855	-5.52844
	-81.2642	0.21875	-81.7474	-1.27315	-104.773	-2.44703	-104.688	-2.25216	-104.922	-2.60241					-139.595	-0.67833	-139.623	-2.25037	-139.458	-3.61007	-139.905	-5.71524
	-83.6343	0.12553	-84.0648	-1.36752	-107.813	-2.57355	-107.63	-2.3896	-107.912	-2.72767					-143.587	-0.82993	-143.641	-2.40458	-143.481	-3.76233	-143.968	-5.89883
	-86.0132	0.03146	-86.466	-1.46162	-110.918	-2.69943	-110.639	-2.52701	-110.94	-2.8523					-147.601	-0.98108	-147.676	-2.55797	-147.532	-3.91356	-148.002	-6.07932
	-88.4158	-0.06335	-88.7967	-1.55542	-114.021	-2.8247	-113.711	-2.66449	-113.939	-2.97601					-151.558	-1.1319	-151.713	-2.71079	-151.613	-4.06367	-152.019	-6.25693
	-90.8472	-0.15875	-91.1404	-1.64894	-117.082	-2.94934	-116.759	-2.80208	-116.926	-3.09878					-155.525	-1.28256	-155.739	-2.86313	-155.694	-4.21249	-156.037	-6.43186
	-93.242	-0.25457	-93.4541	-1.74223	-120.207	-3.07312	-119.82	-2.9397	-119.976	-3.22095					-159.546	-1.43317	-159.803	-3.01491	-159.765	-4.35965	-160.058	-6.60432
	-95.6622	-0.35071	-95.7757	-1.83545	-123.248	-3.19596	-122.92	-3.07716	-123.001	-3.34267					-163.521	-1.58386	-163.871	-3.1661	-163.794	-4.50525	-164.048	-6.77457
	-98.0874	-0.44712	-98.1455	-1.92871	-126.315	-3.31773	-126.071	-3.21436	-126.064	-3.46387					-167.533	-1.73473	-167.934	-3.31669	-167.855	-4.64948	-168.088	-6.94283
	-100.461	-0.54371	-100.515	-2.02213	-129.346	-3.4382	-129.136	-3.35111	-129.109	-3.58443					-171.598	-1.88588	-172.034	-3.46653	-171.932	-4.79244	-172.157	-7.10929
	-102.84	-0.64031	-102.912	-2.11583	-132.372	-3.55738	-132.236	-3.48709	-132.152	-3.70428					-175.631	-2.03737	-176.114	-3.6155	-175.973	-4.93398	-176.174	-7.27403
	-105.183	-0.73685	-105.302	-2.20985	-135.367	-3.67551	-135.304	-3.62202	-135.196	-3.82318					-179.71	-2.18915	-180.151	-3.76348	-179.997	-5.07395	-180.227	-7.437
	-107.507	-0.83337	-107.678	-2.30414	-138.383	-3.79287	-138.361	-3.75572	-138.226	-3.94113					-183.766	-2.34109	-184.2	-3.91038	-184.027	-5.2124	-184.307	-7.5981
	-109.825	-0.93003	-110.175	-2.39861	-141.363	-3.9097	-141.375	-3.88817	-141.256	-4.05829					-187.846	-2.49303	-188.22	-4.05616	-188.04	-5.34937	-188.323	-7.75723
	-112.172	-1.02696	-112.591	-2.49305	-144.358	-4.02617	-144.392	-4.01944	-144.255	-4.17467					-191.917	-2.64487	-192.228	-4.20085	-192.06	-5.48496	-192.355	-7.91418
	-114.512	-1.12421	-115.039	-2.58721	-147.343	-4.14217	-147.372	-4.14965	-147.31	-4.29054					-195.991	-2.79655	-196.225	-4.34455	-196.065	-5.61924	-196.396	-8.06891
	-116.89	-1.22184	-117.5	-2.68086	-150.345	-4.25745	-150.368	-4.27901	-150.354	-4.40566					-200.073	-2.94812	-200.188	-4.48736	-200.047	-5.75238	-200.385	-8.22146
	-119.229	-1.3199	-119.855	-2.77377	-153.357	-4.37188	-153.33	-4.40773	-153.361	-4.51978					-204.127	-3.0996	-204.163	-4.62947	-204.042	-5.88455	-204.36	-8.37188
	-121.551	-1.41835	-122.202	-2.86579	-156.369	-4.4858	-156.309	-4.53594	-156.374	-4.63332					-208.183	-3.25092	-208.138	-4.77105	-208.063	-6.01582	-208.324	-8.52038
	-123.909	-1.51708	-124.566	-2.95695	-159.432	-4.59971	-159.295	-4.66366	-159.44	-4.74645					-212.237	-3.40197	-212.152	-4.91225	-212.081	-6.14623	-212.282	-8.66722
	-126.282	-1.61614	-126.871	-3.04732	-162.439	-4.71359	-162.292	-4.79113	-162.503	-4.85936					-216.236	-3.55271	-216.139	-5.05318	-216.097	-6.27585	-216.274	-8.81269
	-128.632	-1.71559	-129.124	-3.13706	-165.523	-4.8271	-165.311	-4.91858	-165.558	-4.97174					-220.276	-3.70326	-220.179	-5.19393	-220.157	-6.40491	-220.259	-8.9571
	-131.018	-1.81534	-131.459	-3.22636	-168.553	-4.93991	-168.342	-5.04591	-168.619	-5.08317					-224.284	-3.85371	-224.23	-5.33451	-224.185	-6.53341	-224.262	-9.10061
	-133.357	-1.91527	-133.737	-3.3154	-171.583	-5.05202	-171.328	-5.173	-171.686	-5.19381					-228.305	-4.00414	-228.303	-5.47485	-228.23	-6.66104	-228.305	-9.24336
	-135.688	-2.01531	-135.995	-3.40432	-174.657	-5.16346	-174.396	-5.29985	-174.783	-5.30401					-232.344	-4.15454	-232.374	-5.6148	-232.324	-6.78768	-232.37	-9.38535
	-137.978	-2.11553	-138.323	-3.49329	-177.662	-5.27436	-177.452	-5.4262	-177.804	-5.41371					-236.374	-4.30492	-236.443	-5.75427	-236.337	-6.91334	-236.437	-9.52644
	-140.342	-2.216	-140.662	-3.5825	-180.697	-5.38492	-180.491	-5.55189	-180.839	-5.52247					-240.427	-4.45534	-240.521	-5.89317	-240.385	-7.03822	-240.524	-9.66647
	-142.63	-2.3167	-142.982	-3.67206	-183.737	-5.49529	-183.528	-5.6769	-183.841	-5.63015					-244.445	-4.60562	-244.591	-6.03142	-244.455	-7.16238	-244.603	-9.8053
	-144.971	-2.41764	-145.373	-3.76204	-186.807	-5.60512	-186.51	-5.8012	-186.876	-5.73682					-248.488	-4.75574	-248.645	-6.16914	-248.527	-7.28574	-248.681	-9.9428
	-147.322	-2.51889	-147.778	-3.85236	-189.782	-5.71402	-189.502	-5.92485	-189.855	-5.84262					-252.537	-4.90585	-252.709	-6.30638	-252.589	-7.40845	-252.752	-10.079
	-149.626	-2.62053	-150.163	-3.94284	-192.745	-5.82234	-192.471	-6.04798	-192.839	-5.94766					-256.582	-5.0559	-256.765	-6.44304	-256.659	-7.53025	-256.813	-10.2139
	-151.985	-2.72264	-152.566	-4.03335	-195.841	-5.93074	-195.482	-6.17077	-195.784	-6.05198					-260.641	-5.20582	-260.799	-6.57902	-260.674	-7.65088	-260.869	-10.3475
	-154.359	-2.82532	-154.989	-4.12366	-198.939	-6.03918	-198.482	-6.29338	-198.758	-6.15574					-264.649	-5.35557	-264.827	-6.71436	-264.72	-7.77053	-264.907	-10.4796
	-156.744	-2.92856	-157.393	-4.21361	-201.97	-6.14722	-201.503	-6.41598	-201.729	-6.25912					-268.678	-5.50512	-268.85	-6.84918	-268.738	-7.88944	-268.906	-10.6103
	-159.132	-3.03235	-159.78	-4.30317	-205.028	-6.25465	-204.538	-6.53869	-204.692	-6.3622					-272.698	-5.65452	-272.871	-6.98353	-272.759	-8.00782	-272.904	-10.7397
	-161.536	-3.1367	-162.15	-4.39233	-208.081	-6.36154	-207.63	-6.66148	-207.696	-6.46517					-276.725	-5.80384	-276.892	-7.1175	-276.788	-8.12569	-276.904	-10.8681
	-163.988	-3.24154	-164.497	-4.48103	-211.127	-6.46809	-210.674	-6.78438	-210.709	-6.56815					-280.728	-5.95311	-280.923	-7.25116	-280.866	-8.24296	-280.937	-10.9957
	-166.416	-3.34674	-166.807	-4.56928	-214.193	-6.57428	-213.766	-6.90736	-213.758	-6.67098					-284.726	-6.10233	-284.948	-7.38451	-284.896	-8.35951	-284.931	-11.1225
	-168.842	-3.45216	-169.14	-4.65723	-217.243	-6.67991	-216.88	-7.03026	-216.825	-6.77367					-288.761	-6.25154	-289.026	-7.51753	-288.917	-8.47532	-288.983	-11.2487
	-171.231	-3.55767	-171.502	-4.74513	-220.266	-6.78485	-220.018	-7.15289	-219.869	-6.87613					-292.764	-6.40076	-293.035	-7.65005	-292.95	-8.59029	-293.034	-11.3742
	-173.631	-3.66315	-173.874	-4.8331	-223.283	-6.88909	-223.114	-7.27498	-222.911	-6.97817					-296.824	-6.55006	-297.078	-7.78206	-296.964	-8.70471	-297.07	-11.4988
	-175.995	-3.76845	-176.217	-4.92114	-226.288	-6.99263	-226.2	-7.39626	-225.999	-7.07989					-300.892	-6.69947	-301.123	-7.9137	-301.019	-8.81888	-301.109	-11.6224
	-178.309	-3.87355	-178.608	-5.00928	-229.297	-7.09569	-229.279	-7.51658	-229.063	-7.18123					-304.981	-6.84893	-305.159	-8.04497	-305.063	-8.93239	-305.136	-11.7451
	-180.646	-3.97856	-180.991	-5.09754	-232.231	-7.1983	-232.261	-7.63594	-232.083	-7.28206					-309.078	-6.99843	-309.2	-8.17585	-309.097	-9.04505	-309.183	-11.8671
	-182.955	-4.08358	-183.379	-5.18586	-235.266	-7.30051	-235.249	-7.75443	-235.129	-7.38259					-313.146	-7.14791	-313.189	-8.30629	-313.101	-9.15693	-313.206	-11.9881
	-185.29	-4.18872	-185.8	-5.2741	-238.185	-7.40232	-238.198	-7.87216	-238.195	-7.48284					-317.219	-7.29734	-317.221	-8.43627	-317.127	-9.26827	-317.232	-12.1082
	-187.581	-4.29404	-188.193	-5.3621	-241.177	-7.50383	-241.145	-7.98934	-241.244	-7.58246					-321.329	-7.44666	-321.225	-8.56588	-321.157	-9.37938	-321.242	-12.2274
	-189.877	-4.39956	-190.58	-5.4497	-244.126	-7.60525	-244.133	-8.10611	-244.262	-7.68131					-325.409	-7.59579	-325.27	-8.69514	-325.153	-9.48998	-325.254	-12.3458
	-192.202	-4.50528	-192.942	-5.53674	-247.123	-7.70667	-247.078	-8.22261	-247.273	-7.77958					-329.468	-7.74462	-329.262	-8.82406	-329.192	-9.5999	-329.24	-12.4636
	-194.545	-4.61125	-195.248	-5.62319	-250.195	-7.80819	-250.085	-8.33896	-250.304	-7.87753					-333.505	-7.89311	-333.287	-8.95267	-333.221	-9.70937	-333.263	-12.5807
	-196.88	-4.7176	-197.535	-5.70906	-253.235	-7.90978	-253.065	-8.45532	-253.288	-7.97527					-337.517	-8.04126	-337.324	-9.08099	-337.254	-9.81853	-337.264	-12.6972
	-199.243	-4.82446	-199.843	-5.79443	-256.301	-8.01134	-256.099	-8.57188	-256.328	-8.07287					-341.576	-8.1891	-341.355	-9.2091	-341.288	-9.92746	-341.303	-12.8132
	-201.638	-4.93178	-202.11	-5.87938	-259.371	-8.11273	-259.111	-8.68866	-259.349	-8.17005					-345.582	-8.33673	-345.383	-9.33707	-345.351	-10.0361	-345.319	-12.9287
	-204.053	-5.03948	-204.342	-5.96409	-262.393	-8.21374	-262.195	-8.80559	-262.389	-8.26674					-349.593	-8.48418	-349.453	-9.46488	-349.427	-10.1444	-349.371	-13.0438
	-206.413	-5.14747	-206.625	-6.0488	-265.467	-8.31448	-265.265	-8.92253	-265.389	-8.36315					-353.599	-8.63151	-353.531	-9.59256	-353.447	-10.2522	-353.425	-13.1585
	-208.805	-5.2556	-208.931	-6.13374	-268.51	-8.41507	-268.344	-9.03927	-268.439	-8.45901					-357.613	-8.77875	-357.615	-9.72005	-357.551	-10.3598	-357.531	-13.2727
	-211.15	-5.36379	-211.246	-6.21909	-271.56	-8.5155	-271.425	-9.15565	-271.421	-8.55465					-361.651	-8.9258	-361.708	-9.84733	-361.608	-10.467	-361.578	-13.3864
	-213.527	-5.47204	-213.599	-6.30492	-274.593	-8.61588	-274.471	-9.27156	-274.509	-8.65045					-365.657	-9.07267	-365.784	-9.97433	-365.692	-10.5739	-365.663	-13.4997
	-215.913	-5.58042	-216.002	-6.39123	-277.709	-8.71591	-277.488	-9.38696	-277.526	-8.74582					-369.654	-9.21946	-369.862	-10.101	-369.773	-10.6803	-369.752	-13.6124
	-218.241	-5.6889	-218.383	-6.4779	-280.668	-8.81538	-280.55	-9.50192	-280.516	-8.84058					-373.736	-9.3663	-373.927	-10.2274	-373.843	-10.786	-373.859	-13.7245
	-220.601	-5.79739	-220.8	-6.56481	-283.731	-8.91443	-283.581	-9.6164	-283.526	-8.93486					-377.794	-9.51324	-378	-10.3532	-377.881	-10.8911	-377.92	-13.8359
	-222.901	-5.90595	-223.234	-6.65179	-286.713	-9.01315	-286.543	-9.73033	-286.521	-9.02889					-381.846	-9.66021	-382.025	-10.4786	-381.905	-10.9957	-381.974	-13.9466
	-225.256	-6.01476	-225.661	-6.73862	-289.738	-9.11171	-289.532	-9.84393	-289.526	-9.12284					-385.928	-9.80709	-386.067	-10.6035	-385.936	-11.0998	-386.005	-14.0564
	-227.64	-6.12395	-228.085	-6.82522	-292.774	-9.21034	-292.641	-9.95738	-292.579	-9.21656					-389.979	-9.95386	-390.06	-10.7279	-389.968	-11.2035	-390.026	-14.1654
	-230.015	-6.23356	-230.462	-6.91154	-295.807	-9.30885	-295.61	-10.0708	-295.529	-9.3099					-394.043	-10.1004	-394.058	-10.852	-394.009	-11.3068	-394.052	-14.2737
	-232.384	-6.34346	-232.797	-6.99757	-298.842	-9.40705	-298.593	-10.1843	-298.541	-9.40306					-398.067	-10.2467	-398.107	-10.9758	-398.014	-11.4097	-398.031	-14.3815
	-234.8	-6.45358	-235.179	-7.08335	-301.861	-9.50504	-301.643	-10.2979	-301.552	-9.49632					-402.075	-10.3928	-402.101	-11.0994	-402.037	-11.5123	-402.035	-14.4888
	-237.066	-6.56132	-237.428	-7.16637	-304.269	-9.58987	-304.581	-10.4084	-304.018	-9.57644					-405.742	-10.5335	-405.798	-11.2175	-404.984	-11.5964	-405.782	-14.5902
	-238.23	-6.6563	-238.698	-7.23587	-302.41	-9.62409	-306.275	-10.5022	-302.211	-9.60412					-406.733	-10.6482	-406.924	-11.3092	-401.517	-11.6203	-407.288	-14.6632
	-237.673	-6.72751	-238.202	-7.27721	-297.756	-9.6104	-305.914	-10.5633	-297.496	-9.58224					-403.844	-10.719	-403.986	-11.352	-395.757	-11.602	-404.344	-14.6751
	-235.206	-6.77046	-235.004	-7.27598	-293.798	-9.59219	-302.568	-10.5763	-293.586	-9.55729					-397.328	-10.7435	-396.324	-11.3404	-391.401	-11.5874	-397.082	-14.6274
	-230.927	-6.78385	-229.656	-7.2373	-290.816	-9.5816	-296.247	-10.5415	-290.694	-9.54235					-389.038	-10.7386	-387.848	-11.3034	-387.491	-11.5757	-389.031	-14.5551
	-225.679	-6.77662	-224.271	-7.18714	-287.957	-9.57088	-289.482	-10.4854	-287.926	-9.52829					-382.525	-10.7365	-381.866	-11.2812	-383.515	-11.5605	-381.781	-14.4854
	-221.103	-6.76785	-220.055	-7.14718	-284.88	-9.5558	-283.371	-10.4302	-284.989	-9.50986					-378.209	-10.7505	-378.24	-11.2804	-379.461	-11.5415	-376.2	-14.4326
	-217.917	-6.76961	-217.505	-7.12798	-281.86	-9.53685	-278.618	-10.3901	-281.984	-9.48758					-374.998	-10.7733	-375.344	-11.2871	-375.431	-11.5198	-372.876	-14.4064
	-215.797	-6.78145	-216.018	-7.1248	-278.762	-9.51513	-275.95	-10.3752	-278.939	-9.46293					-371.877	-10.7956	-372.1	-11.2889	-371.382	-11.4957	-370.795	-14.3974
	-214.117	-6.7981	-214.784	-7.1259	-275.695	-9.49121	-274.379	-10.378	-275.905	-9.43636					-368.344	-10.8111	-368.124	-11.2807	-367.327	-11.4695	-368.205	-14.3819
	-212.43	-6.81419	-213.256	-7.12224	-272.627	-9.46543	-272.9	-10.3826	-272.844	-9.40777					-364.199	-10.8176	-363.75	-11.2644	-363.3	-11.4411	-364.408	-14.3496
	-210.505	-6.8256	-211.079	-7.10851	-269.583	-9.438	-270.823	-10.3775	-269.81	-9.37722					-359.805	-10.8177	-359.357	-11.2452	-359.273	-11.4109	-359.948	-14.3051
	-208.178	-6.8304	-208.45	-7.08458	-266.558	-9.40919	-267.824	-10.3573	-266.75	-9.34512					-355.486	-10.8148	-355.247	-11.226	-355.221	-11.3788	-355.423	-14.2561
	-205.547	-6.82927	-205.519	-7.0552	-263.542	-9.37906	-264.245	-10.3247	-263.716	-9.31162					-351.351	-10.811	-351.288	-11.2062	-351.165	-11.3447	-351.046	-14.2068
	-202.891	-6.82466	-202.818	-7.02576	-260.522	-9.34735	-260.506	-10.2872	-260.638	-9.27642					-347.356	-10.8061	-347.301	-11.1845	-347.087	-11.3092	-346.874	-14.1585
	-200.319	-6.81911	-200.347	-6.99878	-257.522	-9.31416	-256.993	-10.2506	-257.622	-9.2398					-343.351	-10.799	-343.281	-11.1604	-343.099	-11.2722	-342.873	-14.1115
	-197.89	-6.81378	-198.02	-6.97384	-254.572	-9.27985	-253.9	-10.2175	-254.542	-9.20204					-339.31	-10.789	-339.229	-11.1341	-339.08	-11.2339	-339.022	-14.0648
	-195.614	-6.80852	-195.793	-6.94911	-251.576	-9.24434	-251.069	-10.1875	-251.477	-9.16281					-335.184	-10.7762	-335.203	-11.1059	-335.038	-11.1942	-335.144	-14.017
	-193.389	-6.80244	-193.559	-6.92293	-248.635	-9.20746	-248.329	-10.1579	-248.392	-9.12229					-331.047	-10.7611	-331.147	-11.0761	-331.012	-11.153	-331.291	-13.9671
	-191.094	-6.79465	-191.174	-6.89465	-245.631	-9.16919	-245.475	-10.1263	-245.406	-9.08098					-326.972	-10.7441	-327.111	-11.0446	-326.958	-11.1103	-327.323	-13.9147
	-188.807	-6.7848	-188.817	-6.86451	-242.644	-9.12958	-242.586	-10.0914	-242.411	-9.03889					-322.885	-10.7254	-323.088	-11.0115	-322.952	-11.0664	-323.298	-13.8599
	-186.464	-6.77309	-186.442	-6.83312	-239.612	-9.08861	-239.548	-10.0533	-239.383	-8.99572					-318.811	-10.7051	-319.08	-10.9768	-318.931	-11.0213	-319.241	-13.8029
	-184.099	-6.75968	-184.09	-6.80101	-236.589	-9.04611	-236.479	-10.0129	-236.358	-8.95136					-314.778	-10.6831	-315.071	-10.9406	-314.925	-10.9748	-315.191	-13.7441
	-181.698	-6.74458	-181.775	-6.76843	-233.527	-9.00202	-233.391	-9.97083	-233.331	-8.90585					-310.769	-10.6595	-311.043	-10.9029	-310.87	-10.9269	-311.068	-13.6838
	-179.274	-6.72805	-179.509	-6.73542	-230.484	-8.95679	-230.314	-9.92738	-230.314	-8.8593					-306.742	-10.6342	-306.997	-10.8634	-306.845	-10.8776	-306.992	-13.6222
	-176.918	-6.71039	-177.19	-6.70176	-227.456	-8.9107	-227.246	-9.88292	-227.303	-8.81179					-302.694	-10.6072	-302.947	-10.8224	-302.79	-10.827	-302.945	-13.5595
	-174.562	-6.69181	-174.916	-6.66714	-224.383	-8.86352	-224.215	-9.83753	-224.205	-8.76313					-298.685	-10.5785	-298.889	-10.7799	-298.729	-10.775	-298.893	-13.4955
	-172.194	-6.67238	-172.629	-6.63136	-221.333	-8.81515	-221.199	-9.79114	-221.208	-8.71336					-294.668	-10.5483	-294.839	-10.7359	-294.65	-10.7218	-294.869	-13.4301
	-169.859	-6.6519	-170.287	-6.5942	-218.242	-8.76588	-218.153	-9.74365	-218.217	-8.66306					-290.652	-10.5166	-290.757	-10.6905	-290.595	-10.6673	-290.827	-13.3633
	-167.497	-6.63022	-167.947	-6.55562	-215.257	-8.71549	-215.194	-9.69493	-215.161	-8.61134					-286.613	-10.4835	-286.691	-10.6437	-286.482	-10.6115	-286.74	-13.2949
	-165.146	-6.60732	-165.532	-6.51569	-212.117	-8.66381	-212.138	-9.64493	-212.065	-8.55805					-282.586	-10.4489	-282.642	-10.5957	-282.425	-10.5547	-282.683	-13.2249
	-162.743	-6.58307	-163.142	-6.4746	-209.12	-8.6115	-209.18	-9.59361	-209.134	-8.50453					-278.591	-10.4127	-278.565	-10.5464	-278.365	-10.4967	-278.594	-13.1532
	-160.383	-6.55752	-160.755	-6.43262	-206.102	-8.55879	-206.115	-9.54094	-206.12	-8.45043					-274.529	-10.3747	-274.5	-10.4958	-274.305	-10.4374	-274.51	-13.0801
	-158.012	-6.53124	-158.376	-6.38985	-203.085	-8.50512	-203.113	-9.48703	-203.142	-8.3953					-270.449	-10.3352	-270.438	-10.444	-270.235	-10.3773	-270.416	-13.0055
	-155.686	-6.50433	-155.984	-6.34631	-200.119	-8.45023	-200.114	-9.43203	-200.114	-8.33897					-266.397	-10.2943	-266.399	-10.3912	-266.202	-10.3163	-266.331	-12.9298
	-153.315	-6.47645	-153.617	-6.30209	-197.068	-8.39426	-197.075	-9.37577	-197.08	-8.28153					-262.344	-10.2521	-262.403	-10.3374	-262.184	-10.2541	-262.303	-12.853
	-150.96	-6.44732	-151.219	-6.2572	-194.046	-8.33744	-194.014	-9.31814	-194.156	-8.22346					-258.329	-10.2087	-258.384	-10.2825	-258.15	-10.1908	-258.302	-12.7751
	-148.567	-6.41689	-148.838	-6.21142	-190.999	-8.27962	-190.987	-9.25918	-191.107	-8.16457					-254.297	-10.1639	-254.381	-10.2263	-254.108	-10.1263	-254.277	-12.6961
	-146.168	-6.38539	-146.495	-6.16475	-187.982	-8.22068	-188.004	-9.19879	-188.096	-8.10444					-250.265	-10.1177	-250.341	-10.1688	-250.087	-10.0606	-250.252	-12.6157
	-143.774	-6.35309	-144.12	-6.1174	-184.966	-8.1609	-184.923	-9.13686	-185.098	-8.04279					-246.213	-10.0702	-246.313	-10.1101	-246.053	-9.99394	-246.238	-12.5339
	-141.405	-6.31998	-141.794	-6.06947	-181.955	-8.10033	-181.896	-9.07342	-182.033	-7.97973					-242.201	-10.0212	-242.324	-10.0499	-242.059	-9.92583	-242.264	-12.4504
	-139.022	-6.28597	-139.451	-6.021	-178.913	-8.03823	-178.794	-9.00851	-178.983	-7.91539					-238.113	-9.97086	-238.291	-9.98843	-238.003	-9.85659	-238.246	-12.3651
	-136.608	-6.25114	-137.115	-5.97192	-175.838	-7.97462	-175.717	-8.94224	-175.894	-7.84982					-234.109	-9.91946	-234.258	-9.92574	-234.03	-9.78633	-234.226	-12.2781
	-134.241	-6.21559	-134.758	-5.92216	-172.815	-7.91059	-172.672	-8.87483	-172.828	-7.78327					-230.086	-9.8668	-230.23	-9.86169	-229.998	-9.71437	-230.22	-12.1893
	-131.944	-6.17948	-132.471	-5.87157	-169.832	-7.84632	-169.597	-8.80645	-169.733	-7.71547					-226.056	-9.81274	-226.193	-9.79618	-225.926	-9.64067	-226.163	-12.0987
	-129.606	-6.14284	-130.079	-5.82002	-166.854	-7.78095	-166.561	-8.73724	-166.687	-7.64633					-222.046	-9.7572	-222.159	-9.72921	-221.851	-9.56557	-222.148	-12.0062
	-127.254	-6.1056	-127.734	-5.76747	-163.798	-7.71408	-163.498	-8.66732	-163.558	-7.5762					-217.983	-9.70017	-218.088	-9.66073	-217.847	-9.48924	-218.111	-11.9116
	-124.976	-6.06762	-125.415	-5.71408	-160.787	-7.64602	-160.554	-8.59668	-160.478	-7.50537					-213.938	-9.64167	-214.038	-9.59077	-213.79	-9.4117	-214.042	-11.8149
	-122.672	-6.02887	-123.022	-5.65994	-157.773	-7.57698	-157.557	-8.52524	-157.435	-7.43383					-209.863	-9.58174	-209.946	-9.51939	-209.748	-9.33279	-209.981	-11.7163
	-120.352	-5.98933	-120.706	-5.60501	-154.78	-7.50715	-154.587	-8.45297	-154.377	-7.36174					-205.812	-9.52038	-205.903	-9.44667	-205.689	-9.25244	-205.896	-11.6156
	-118.05	-5.94894	-118.339	-5.54925	-151.809	-7.4362	-151.657	-8.37978	-151.356	-7.28913					-201.761	-9.4576	-201.863	-9.37268	-201.678	-9.17049	-201.864	-11.513
	-115.772	-5.90757	-115.984	-5.49276	-148.77	-7.36363	-148.722	-8.30546	-148.367	-7.21565					-197.69	-9.39348	-197.795	-9.29739	-197.599	-9.08683	-197.824	-11.4086
	-113.433	-5.86508	-113.641	-5.43566	-145.752	-7.28933	-145.836	-8.22973	-145.371	-7.14114					-193.605	-9.32811	-193.779	-9.22078	-193.548	-9.00147	-193.77	-11.3022
	-111.09	-5.82136	-111.317	-5.37797	-142.68	-7.21333	-142.844	-8.1523	-142.337	-7.06549					-189.612	-9.26159	-189.728	-9.14289	-189.475	-8.91504	-189.738	-11.1938
	-108.733	-5.7764	-108.964	-5.31959	-139.655	-7.13586	-139.835	-8.07283	-139.322	-6.98883					-185.562	-9.19391	-185.721	-9.06371	-185.491	-8.82738	-185.726	-11.0833
	-106.35	-5.73031	-106.638	-5.26047	-136.592	-7.0573	-136.849	-7.99115	-136.326	-6.91114					-181.568	-9.1251	-181.7	-8.98311	-181.458	-8.73769	-181.72	-10.9708
	-103.975	-5.68321	-104.357	-5.2006	-133.494	-6.97746	-133.805	-7.90727	-133.359	-6.83225					-177.572	-9.05509	-177.659	-8.90086	-177.356	-8.64599	-177.714	-10.856
	-101.575	-5.63523	-102.007	-5.13994	-130.377	-6.8959	-130.743	-7.82119	-130.313	-6.75242					-173.568	-8.98376	-173.603	-8.81677	-173.327	-8.55246	-173.684	-10.7387
	-99.1953	-5.58647	-99.676	-5.0784	-127.317	-6.81306	-127.623	-7.73301	-127.36	-6.67153					-169.608	-8.91102	-169.599	-8.73079	-169.258	-8.4573	-169.642	-10.6184
	-96.822	-5.53694	-97.3512	-5.01586	-124.237	-6.72927	-124.553	-7.64297	-124.308	-6.58884					-165.581	-8.83675	-165.476	-8.64301	-165.197	-8.36058	-165.555	-10.4954
	-94.4638	-5.48665	-95.0261	-4.95216	-121.156	-6.64434	-121.413	-7.5513	-121.265	-6.50433					-161.621	-8.76081	-161.414	-8.55349	-161.142	-8.26207	-161.505	-10.3694
	-92.1048	-5.43551	-92.6854	-4.88718	-118.11	-6.55861	-118.316	-7.45817	-118.2	-6.41864					-157.57	-8.68309	-157.34	-8.46228	-157.082	-8.16159	-157.443	-10.2404
	-89.7585	-5.38349	-90.3077	-4.82084	-115.097	-6.47233	-115.23	-7.36374	-115.162	-6.33214					-153.529	-8.60349	-153.258	-8.36943	-153.023	-8.05923	-153.391	-10.1086
	-87.3577	-5.3308	-87.879	-4.75311	-112.097	-6.38524	-112.168	-7.26821	-112.15	-6.24456					-149.503	-8.52196	-149.208	-8.275	-148.977	-7.95521	-149.33	-9.9739
	-85.0018	-5.27759	-85.4583	-4.68401	-109.063	-6.29687	-109.129	-7.17175	-109.099	-6.15548					-145.448	-8.43853	-145.16	-8.17908	-144.931	-7.84972	-145.25	-9.83638
	-82.6665	-5.22385	-83.0074	-4.61373	-106.042	-6.20715	-106.105	-7.07442	-106.08	-6.06506					-141.349	-8.3533	-141.128	-8.08172	-140.919	-7.74243	-141.205	-9.69618
	-80.3084	-5.16944	-80.5371	-4.54246	-103.061	-6.11613	-103.096	-6.97611	-103.045	-5.97358					-137.251	-8.2664	-137.111	-7.98293	-136.9	-7.63327	-137.163	-9.5534
	-78.0329	-5.11423	-78.1071	-4.47042	-100.054	-6.02359	-100.108	-6.87663	-99.9798	-5.88076					-133.226	-8.17793	-133.116	-7.88261	-132.896	-7.52223	-133.191	-9.40802
	-75.6946	-5.05814	-75.6577	-4.39791	-97.0224	-5.9295	-97.1246	-6.77573	-96.9682	-5.78589					-129.145	-8.08793	-129.119	-7.78066	-128.868	-7.40921	-129.167	-9.2599
	-73.3105	-5.00109	-73.253	-4.32519	-94.0043	-5.83419	-94.1116	-6.67322	-93.9373	-5.69012					-125.078	-7.99636	-125.149	-7.67698	-124.855	-7.29419	-125.189	-9.10889
	-71.0016	-4.9431	-70.8716	-4.25244	-91.0552	-5.7379	-91.1388	-6.56888	-90.9416	-5.59406					-121.018	-7.90311	-121.165	-7.57137	-120.87	-7.17698	-121.222	-8.95477
	-68.6061	-4.88429	-68.4929	-4.17976	-88.0134	-5.63979	-88.1105	-6.46267	-87.8716	-5.49608					-116.976	-7.80824	-117.141	-7.4637	-116.853	-7.05734	-117.258	-8.79727
	-66.2455	-4.82479	-66.1853	-4.10712	-84.9879	-5.53939	-85.1304	-6.35471	-84.8427	-5.39625					-112.933	-7.71186	-113.164	-7.35381	-112.836	-6.9353	-113.289	-8.63606
	-63.9289	-4.76452	-63.9028	-4.03442	-81.9314	-5.43717	-82.0509	-6.24491	-81.7385	-5.29487					-108.916	-7.61395	-109.136	-7.24151	-108.805	-6.81064	-109.288	-8.47076
	-61.5523	-4.70341	-61.615	-3.96149	-78.8631	-5.33375	-79.0238	-6.13307	-78.6921	-5.19222					-104.87	-7.51442	-105.094	-7.12669	-104.784	-6.68313	-105.295	-8.30104
	-59.2166	-4.64157	-59.312	-3.88808	-75.8574	-5.22933	-76.0142	-6.01937	-75.6807	-5.08855					-100.865	-7.41312	-101.048	-7.0093	-100.718	-6.55309	-101.283	-8.12663
	-56.8498	-4.57913	-57.0578	-3.81394	-72.8351	-5.12352	-73.0238	-5.90382	-72.613	-4.98341					-96.8262	-7.30991	-97.005	-6.88938	-96.6897	-6.4205	-97.2288	-7.94728
	-54.5323	-4.5161	-54.7447	-3.73887	-69.8306	-5.01603	-70.0056	-5.78649	-69.5832	-4.87648					-92.7981	-7.20479	-92.9222	-6.76702	-92.6037	-6.28534	-93.1707	-7.76301
	-52.1727	-4.45245	-52.4134	-3.66274	-66.7376	-4.90695	-66.9241	-5.6677	-66.4505	-4.76829					-88.728	-7.09775	-88.8365	-6.64234	-88.5668	-6.14785	-89.1094	-7.5739
	-49.8482	-4.38818	-50.131	-3.58542	-63.7238	-4.79632	-63.8744	-5.54761	-63.4489	-4.65961					-84.6929	-6.98881	-84.7746	-6.51546	-84.4981	-6.00788	-84.9917	-7.38012
	-47.491	-4.32327	-47.727	-3.50678	-60.6548	-4.68393	-60.897	-5.42624	-60.4304	-4.55037					-80.6456	-6.8782	-80.695	-6.38653	-80.4201	-5.86542	-80.9138	-7.18189
	-45.1847	-4.25773	-45.3507	-3.42679	-57.6349	-4.57068	-57.8552	-5.30363	-57.4103	-4.44048					-76.5961	-6.76591	-76.6181	-6.25551	-76.3776	-5.72022	-76.83	-6.9794
	-42.8535	-4.19146	-42.9584	-3.34552	-54.642	-4.45676	-54.8414	-5.17977	-54.4068	-4.3297					-72.5653	-6.65179	-72.5385	-6.12229	-72.3132	-5.57204	-72.7595	-6.77267
	-40.5247	-4.12437	-40.5614	-3.26314	-51.6082	-4.34089	-51.798	-5.05447	-51.4242	-4.21768					-68.5283	-6.53587	-68.5004	-5.98701	-68.2541	-5.42169	-68.6833	-6.56176
	-38.2072	-4.05634	-38.1395	-3.17985	-48.5641	-4.22248	-48.8582	-4.92755	-48.4648	-4.10436					-64.5068	-6.41822	-64.4707	-5.84983	-64.2479	-5.26989	-64.6539	-6.34684
	-35.823	-3.98724	-35.7273	-3.09592	-45.4634	-4.10242	-45.8182	-4.79882	-45.5003	-3.9898					-60.4689	-6.29893	-60.4286	-5.71076	-60.235	-5.11619	-60.5937	-6.12813
	-33.4383	-3.91707	-33.3043	-3.01157	-42.4097	-3.98166	-42.7854	-4.66811	-42.5125	-3.87407					-56.428	-6.17804	-56.3979	-5.56975	-56.205	-4.95986	-56.5564	-5.90576
	-31.0668	-3.84584	-30.8859	-2.92695	-39.3361	-3.8601	-39.7456	-4.53533	-39.4961	-3.75697					-52.4173	-6.05549	-52.3904	-5.42663	-52.1479	-4.80059	-52.5635	-5.67961
	-28.6316	-3.77352	-28.544	-2.84224	-36.3274	-3.73707	-36.703	-4.40045	-36.5454	-3.6381					-48.3929	-5.93118	-48.3254	-5.28133	-48.1066	-4.63862	-48.5118	-5.44954
	-26.1774	-3.70024	-26.1496	-2.75763	-33.2844	-3.61227	-33.6041	-4.26343	-33.5365	-3.51714					-44.3823	-5.80519	-44.2984	-5.13384	-44.0548	-4.47442	-44.4704	-5.21551
	-23.7253	-3.62617	-23.834	-2.67307	-30.1884	-3.48625	-30.4506	-4.12438	-30.5028	-3.3942					-40.3343	-5.67754	-40.2405	-4.98414	-40.019	-4.30807	-40.443	-4.97745
	-21.3141	-3.55154	-21.5186	-2.58834	-27.1354	-3.35961	-27.3803	-3.98361	-27.3988	-3.26968					-36.3268	-5.54826	-36.1996	-4.83234	-36.0034	-4.13983	-36.4015	-4.73528
	-18.8473	-3.47659	-19.2098	-2.50316	-24.124	-3.23282	-24.2307	-3.84152	-24.3271	-3.144					-32.2619	-5.41732	-32.1544	-4.67875	-31.9704	-3.96982	-32.3347	-4.48921
	-16.4687	-3.40156	-16.8171	-2.4173	-21.0989	-3.10603	-21.1213	-3.69858	-21.298	-3.01731					-28.2402	-5.28455	-28.1181	-4.5235	-27.9275	-3.79733	-28.2724	-4.23975
	-14.0789	-3.32664	-14.4653	-2.33072	-18.1023	-2.97869	-18.0296	-3.55528	-18.2037	-2.88937					-24.1631	-5.14994	-24.0475	-4.36656	-23.8812	-3.62248	-24.2153	-3.98717
	-11.7015	-3.25189	-12.1038	-2.24337	-15.1213	-2.85037	-14.9503	-3.41199	-15.1707	-2.76043					-20.0887	-5.01354	-20.0002	-4.20799	-19.8167	-3.44612	-20.1308	-3.73157
	-9.45411	-3.17721	-9.72516	-2.15522	-12.099	-2.72146	-11.9022	-3.26892	-12.1685	-2.63084					-15.9933	-4.87547	-15.9583	-4.04797	-15.774	-3.26846	-16.0424	-3.47346
	-7.14128	-3.10244	-7.32153	-2.06627	-9.1567	-2.59222	-8.89597	-3.1262	-9.09125	-2.50008					-11.8897	-4.73593	-11.9122	-3.88672	-11.7497	-3.08974	-11.9687	-3.21344
	-4.84994	-3.02743	-4.88701	-1.97669	-6.14564	-2.46225	-5.87249	-2.98383	-6.03181	-2.36816					-7.76734	-4.59515	-7.86533	-3.72437	-7.75833	-2.90993	-7.88619	-2.95205
	-2.53711	-2.95203	-2.42983	-1.88677	-3.20914	-2.33133	-2.92417	-2.84165	-2.97798	-2.23606					-3.67062	-4.4534	-3.84237	-3.56095	-3.6988	-2.72861	-3.83187	-2.68972
	-0.27093	-2.87753	-0.10532	-1.79843	-0.47155	-2.21272	0.01191	-2.70197	-0.22682	-2.11716					0.28521	-4.31518	0.09085	-3.40111	-0.05585	-2.56413	0.15216	-2.43256
