# Supplementary material for: Low-temperature fabrication of BTO-based relaxor ferroelectric thick films with multi-layered architecture
Source: RSC Adv. 2026 May 18;16(29):26238–48. doi: 10.1039/d6ra02102f (PMC13185808; doi:10.1039/d6ra02102f)
Supplement: RA-016-D6RA02102F-s001 [file RA-016-D6RA02102F-s001.zip › Data availability/XRD/0.1-0.2-850-1h-1150-3h-UXD.uxd]

; (content of file D:\20260205\zhw0205\0.1-0.2-850-1h-1150-3h.raw)
_FILEVERSION = 3
_SAMPLE = "Commander Sample ID"
_+SAMPLE = 
_SITE = 
_USER = "Lab Manager"
_GONIOMETER_CODE = 21
; Goniometer : D8 theta/theta, stage : Unknown
_SAMPLE_CHANGER_CODE = 0
_ATTACHMENTS_CODE = 0
_GONIOMETER_RADIUS = 310
_FIXED_DIVSLIT = 10.5
_MONOCHROMATOR = 0
; Incident beam monochromator : None
_BETA_FILTER = N
_ANALYZER_CODE = 0
; Received beam analyzer : None
_DATEMEASURED = "05-Feb-2026 16:03:00"
_RUNTIME = 316.5
_WL_UNIT = A
_WL1 = 1.5406
_WL2 = 1.54439
_WL3 = 1.39222
_WLRATIO = 0.5
_ANODE = Cu
_V4_INF_USER = Lab Manager
_V4_INF_SAMPLEID = Commander Sample ID
_V4_INF_CREATOR = BrmlToV4Converter
_V4_INF_CREATOR_VERSION = 6.5.0.0

; Data for range 1
_DRIVE = COUPLED
_STEPTIME = 18.9
_STEPSIZE = 0.0205111
_STEPMODE = C
_START = 20.0001
_THETA = 10.0001
_2THETA = 20.0001
_KHI = 0
_PHI = 0
_X = 0
_Y = 0
_Z = 0
_DETECTOR = 5
; Detector type : Unknown
_DETECTORSLIT = out
_AUX1 = 0
_AUX2 = 0
_AUX3 = 0
_TIMESTARTED = 0
_TEMP_RATE = -1
_TEMP_DELAY = -1
_KV = 40
_MA = 40
_RANGE_WL = 1.5418
_3DPLANE = 0
_V4_ADDITIONALDETECTOR = 257
_V4_PSD2THETA = 9999
_V4_PSDCHANNEL1 = 0
_V4_PSDAPERTURE = 2.907
_V4_PSDTYPE = 5
_V4_PSDFIXED = 0
_V4_COUNTERS_MASK = 4096
_V4_DRIVES_MASK = 0
_V4_ENCODERS_MASK = 0
_2THETACOUNTS = 1
; 2THETA  PSD
  20.0001        100
  20.0206        109
  20.0411        101
  20.0616         88
  20.0821         88
  20.1027         71
  20.1232         56
  20.1437         95
  20.1642         72
  20.1847         69
  20.2052         58
  20.2257         92
  20.2462         82
  20.2667         61
  20.2873         78
  20.3078         79
  20.3283         77
  20.3488         79
  20.3693         78
  20.3898         77
  20.4103         84
  20.4308         86
  20.4513         77
  20.4719         88
  20.4924         62
  20.5129         57
  20.5334         68
  20.5539         68
  20.5744         73
  20.5949         79
  20.6154         74
  20.6359         81
  20.6565         74
  20.6770         66
  20.6975         75
  20.7180         88
  20.7385         54
  20.7590         76
  20.7795         77
  20.8000         78
  20.8205         72
  20.8411         77
  20.8616         68
  20.8821         64
  20.9026         68
  20.9231         72
  20.9436         75
  20.9641         76
  20.9846         79
  21.0051         73
  21.0257         74
  21.0462         67
  21.0667         71
  21.0872         71
  21.1077         64
  21.1282         65
  21.1487         68
  21.1692         68
  21.1897         65
  21.2103         70
  21.2308         80
  21.2513         67
  21.2718         69
  21.2923         93
  21.3128         94
  21.3333         76
  21.3538         75
  21.3743         93
  21.3949         91
  21.4154         77
  21.4359         80
  21.4564         99
  21.4769         60
  21.4974         88
  21.5179         89
  21.5384         85
  21.5589         83
  21.5795         77
  21.6000         79
  21.6205         77
  21.6410        103
  21.6615         92
  21.6820         86
  21.7025        103
  21.7230        101
  21.7435        102
  21.7641        107
  21.7846        124
  21.8051        103
  21.8256        138
  21.8461        164
  21.8666        210
  21.8871        238
  21.9076        288
  21.9281        380
  21.9487        486
  21.9692        605
  21.9897        794
  22.0102       1066
  22.0307       1023
  22.0512        866
  22.0717        751
  22.0922        521
  22.1127        376
  22.1333        244
  22.1538        192
  22.1743        168
  22.1948        117
  22.2153        132
  22.2358        115
  22.2563         94
  22.2768         73
  22.2973         98
  22.3179         99
  22.3384         83
  22.3589         95
  22.3794         86
  22.3999         81
  22.4204         93
  22.4409         78
  22.4614         83
  22.4819         69
  22.5025         59
  22.5230         71
  22.5435         66
  22.5640         74
  22.5845         75
  22.6050         68
  22.6255         74
  22.6460        101
  22.6665         86
  22.6871         81
  22.7076         77
  22.7281         73
  22.7486         83
  22.7691         70
  22.7896         89
  22.8101         68
  22.8306         82
  22.8511         83
  22.8717         88
  22.8922         71
  22.9127         75
  22.9332         73
  22.9537         86
  22.9742         73
  22.9947         77
  23.0152         63
  23.0357         73
  23.0563         79
  23.0768         74
  23.0973         74
  23.1178         76
  23.1383         57
  23.1588         75
  23.1793         65
  23.1998         84
  23.2203         72
  23.2409         65
  23.2614         70
  23.2819         67
  23.3024         68
  23.3229         74
  23.3434         66
  23.3639         77
  23.3844         74
  23.4049         85
  23.4255         77
  23.4460         75
  23.4665         68
  23.4870         70
  23.5075         71
  23.5280         77
  23.5485         78
  23.5690         78
  23.5895         67
  23.6101         81
  23.6306         69
  23.6511         78
  23.6716         78
  23.6921         64
  23.7126         74
  23.7331         76
  23.7536         76
  23.7741         66
  23.7947         67
  23.8152         67
  23.8357         78
  23.8562         72
  23.8767         84
  23.8972         88
  23.9177         77
  23.9382         71
  23.9587         72
  23.9792         96
  23.9998         80
  24.0203         78
  24.0408         67
  24.0613         82
  24.0818        111
  24.1023         81
  24.1228         81
  24.1433         80
  24.1638         61
  24.1844         77
  24.2049         82
  24.2254         90
  24.2459         74
  24.2664         69
  24.2869         75
  24.3074         79
  24.3279         74
  24.3484         71
  24.3690         65
  24.3895         65
  24.4100         72
  24.4305         79
  24.4510         71
  24.4715         80
  24.4920         65
  24.5125         74
  24.5330         64
  24.5536         61
  24.5741         63
  24.5946         65
  24.6151         63
  24.6356         65
  24.6561         59
  24.6766         80
  24.6971         72
  24.7176         60
  24.7382         64
  24.7587         84
  24.7792         60
  24.7997         74
  24.8202         82
  24.8407         62
  24.8612         76
  24.8817         67
  24.9022         57
  24.9228         64
  24.9433         62
  24.9638         73
  24.9843         85
  25.0048         80
  25.0253         76
  25.0458         71
  25.0663         67
  25.0868         64
  25.1074         67
  25.1279         66
  25.1484         66
  25.1689         73
  25.1894         77
  25.2099         71
  25.2304         68
  25.2509         67
  25.2714         62
  25.2920         60
  25.3125         53
  25.3330         54
  25.3535         53
  25.3740         72
  25.3945         71
  25.4150         73
  25.4355         65
  25.4560         70
  25.4766         77
  25.4971         71
  25.5176         60
  25.5381         57
  25.5586         77
  25.5791         65
  25.5996         61
  25.6201         72
  25.6406         68
  25.6612         68
  25.6817         53
  25.7022         43
  25.7227         70
  25.7432         48
  25.7637         47
  25.7842         66
  25.8047         62
  25.8252         57
  25.8458         58
  25.8663         69
  25.8868         77
  25.9073         65
  25.9278         66
  25.9483         71
  25.9688         80
  25.9893         64
  26.0098         68
  26.0304         75
  26.0509         64
  26.0714         64
  26.0919         77
  26.1124         70
  26.1329         63
  26.1534         63
  26.1739         51
  26.1944         69
  26.2150         58
  26.2355         57
  26.2560         60
  26.2765         70
  26.2970         62
  26.3175         58
  26.3380         54
  26.3585         62
  26.3790         86
  26.3996         68
  26.4201         61
  26.4406         48
  26.4611         58
  26.4816         64
  26.5021         67
  26.5226         64
  26.5431         69
  26.5636         60
  26.5842         50
  26.6047         69
  26.6252         67
  26.6457         65
  26.6662         60
  26.6867         64
  26.7072         57
  26.7277         64
  26.7482         71
  26.7688         65
  26.7893         64
  26.8098         67
  26.8303         57
  26.8508         70
  26.8713         49
  26.8918         74
  26.9123         59
  26.9328         64
  26.9534         66
  26.9739         71
  26.9944         67
  27.0149         57
  27.0354         66
  27.0559         58
  27.0764         53
  27.0969         49
  27.1174         61
  27.1380         83
  27.1585         72
  27.1790         81
  27.1995         64
  27.2200         79
  27.2405         72
  27.2610         61
  27.2815         52
  27.3020         65
  27.3226         61
  27.3431         52
  27.3636         62
  27.3841         57
  27.4046         68
  27.4251         67
  27.4456         63
  27.4661         71
  27.4866         47
  27.5072         71
  27.5277         62
  27.5482         57
  27.5687         66
  27.5892         64
  27.6097         62
  27.6302         59
  27.6507         65
  27.6712         62
  27.6918         64
  27.7123         58
  27.7328         68
  27.7533         62
  27.7738         71
  27.7943         65
  27.8148         66
  27.8353         63
  27.8558         66
  27.8764         72
  27.8969         54
  27.9174         72
  27.9379         65
  27.9584         55
  27.9789         76
  27.9994         69
  28.0199         79
  28.0404         60
  28.0610         71
  28.0815         71
  28.1020         76
  28.1225         90
  28.1430         82
  28.1635         78
  28.1840         75
  28.2045         92
  28.2250         85
  28.2456         85
  28.2661         80
  28.2866         88
  28.3071         65
  28.3276         67
  28.3481         59
  28.3686         65
  28.3891         70
  28.4096         65
  28.4302         71
  28.4507         68
  28.4712         62
  28.4917         75
  28.5122         60
  28.5327         59
  28.5532         64
  28.5737         71
  28.5942         62
  28.6148         66
  28.6353         49
  28.6558         64
  28.6763         51
  28.6968         67
  28.7173         74
  28.7378         52
  28.7583         57
  28.7788         62
  28.7994         61
  28.8199         59
  28.8404         58
  28.8609         69
  28.8814         67
  28.9019         61
  28.9224         64
  28.9429         85
  28.9634         66
  28.9840         56
  29.0045         55
  29.0250         65
  29.0455         63
  29.0660         62
  29.0865         66
  29.1070         70
  29.1275         70
  29.1480         78
  29.1686         59
  29.1891         58
  29.2096         63
  29.2301         70
  29.2506         64
  29.2711         82
  29.2916         67
  29.3121         56
  29.3326         56
  29.3532         68
  29.3737         49
  29.3942         56
  29.4147         62
  29.4352         60
  29.4557         57
  29.4762         70
  29.4967         63
  29.5172         71
  29.5378         65
  29.5583         75
  29.5788         73
  29.5993         67
  29.6198         65
  29.6403         79
  29.6608         69
  29.6813         67
  29.7018         47
  29.7224         42
  29.7429         60
  29.7634         60
  29.7839         72
  29.8044         71
  29.8249         83
  29.8454         62
  29.8659         70
  29.8864         66
  29.9070         73
  29.9275         83
  29.9480         77
  29.9685         67
  29.9890         81
  30.0095         69
  30.0300         67
  30.0505         61
  30.0710         72
  30.0916         71
  30.1121         83
  30.1326         73
  30.1531         64
  30.1736         75
  30.1941         82
  30.2146         97
  30.2351        103
  30.2556         90
  30.2762         85
  30.2967        113
  30.3172        109
  30.3377         92
  30.3582         99
  30.3787        123
  30.3992        100
  30.4197        101
  30.4402        124
  30.4608        117
  30.4813        123
  30.5018        106
  30.5223         90
  30.5428         94
  30.5633         89
  30.5838         91
  30.6043        104
  30.6248         97
  30.6454         81
  30.6659        102
  30.6864         92
  30.7069        114
  30.7274        107
  30.7479        123
  30.7684        106
  30.7889        131
  30.8094        121
  30.8300        137
  30.8505        123
  30.8710        144
  30.8915        137
  30.9120        194
  30.9325        168
  30.9530        172
  30.9735        192
  30.9940        174
  31.0146        226
  31.0351        253
  31.0556        265
  31.0761        304
  31.0966        339
  31.1171        451
  31.1376        573
  31.1581        690
  31.1786        870
  31.1992       1199
  31.2197       1613
  31.2402       2161
  31.2607       2896
  31.2812       4022
  31.3017       5470
  31.3222       6986
  31.3427       6849
  31.3632       5451
  31.3838       4626
  31.4043       4452
  31.4248       3693
  31.4453       2463
  31.4658       1549
  31.4863       1118
  31.5068        825
  31.5273        625
  31.5478        501
  31.5683        422
  31.5889        373
  31.6094        292
  31.6299        232
  31.6504        239
  31.6709        218
  31.6914        186
  31.7119        165
  31.7324        157
  31.7529        146
  31.7735        150
  31.7940        125
  31.8145        133
  31.8350        131
  31.8555        115
  31.8760        121
  31.8965        128
  31.9170        117
  31.9375         92
  31.9581        102
  31.9786         93
  31.9991        104
  32.0196         90
  32.0401         82
  32.0606         90
  32.0811        104
  32.1016         86
  32.1221         86
  32.1427         83
  32.1632         78
  32.1837         81
  32.2042         85
  32.2247         85
  32.2452         91
  32.2657         94
  32.2862         75
  32.3067         75
  32.3273         87
  32.3478         89
  32.3683         76
  32.3888         71
  32.4093         57
  32.4298         75
  32.4503         68
  32.4708         67
  32.4913         85
  32.5119         82
  32.5324         80
  32.5529         75
  32.5734         84
  32.5939         58
  32.6144         65
  32.6349         68
  32.6554         78
  32.6759         74
  32.6965         69
  32.7170         78
  32.7375         76
  32.7580         81
  32.7785         82
  32.7990         81
  32.8195         63
  32.8400         75
  32.8605         61
  32.8811         68
  32.9016         67
  32.9221         73
  32.9426         64
  32.9631         65
  32.9836         63
  33.0041         67
  33.0246         69
  33.0451         73
  33.0657         72
  33.0862         73
  33.1067         67
  33.1272         95
  33.1477         63
  33.1682         61
  33.1887         80
  33.2092         83
  33.2297         69
  33.2503         73
  33.2708         66
  33.2913         68
  33.3118         56
  33.3323         83
  33.3528         81
  33.3733         68
  33.3938         73
  33.4143         59
  33.4349         58
  33.4554         77
  33.4759         67
  33.4964         68
  33.5169         64
  33.5374         62
  33.5579         53
  33.5784         63
  33.5989         72
  33.6195         69
  33.6400         58
  33.6605         80
  33.6810         64
  33.7015         68
  33.7220         65
  33.7425         83
  33.7630         70
  33.7835         74
  33.8041         64
  33.8246         61
  33.8451         79
  33.8656         79
  33.8861         68
  33.9066         62
  33.9271         68
  33.9476         49
  33.9681         71
  33.9887         67
  34.0092         73
  34.0297         56
  34.0502         57
  34.0707         67
  34.0912         76
  34.1117         69
  34.1322         68
  34.1527         75
  34.1733         69
  34.1938         88
  34.2143         80
  34.2348         71
  34.2553         56
  34.2758         72
  34.2963         65
  34.3168         65
  34.3373         72
  34.3579         63
  34.3784         65
  34.3989         65
  34.4194         58
  34.4399         66
  34.4604         63
  34.4809         56
  34.5014         66
  34.5219         72
  34.5425         66
  34.5630         59
  34.5835         69
  34.6040         62
  34.6245         59
  34.6450         67
  34.6655         70
  34.6860         78
  34.7065         52
  34.7271         68
  34.7476         70
  34.7681         82
  34.7886         75
  34.8091         70
  34.8296         55
  34.8501         67
  34.8706         42
  34.8911         64
  34.9117         57
  34.9322         77
  34.9527         53
  34.9732         51
  34.9937         58
  35.0142         53
  35.0347         64
  35.0552         45
  35.0757         62
  35.0963         52
  35.1168         56
  35.1373         52
  35.1578         52
  35.1783         39
  35.1988         49
  35.2193         59
  35.2398         57
  35.2603         57
  35.2809         59
  35.3014         63
  35.3219         71
  35.3424         55
  35.3629         61
  35.3834         54
  35.4039         53
  35.4244         67
  35.4449         59
  35.4655         57
  35.4860         66
  35.5065         58
  35.5270         59
  35.5475         61
  35.5680         71
  35.5885         48
  35.6090         59
  35.6295         52
  35.6501         55
  35.6706         73
  35.6911         72
  35.7116         64
  35.7321         67
  35.7526         56
  35.7731         48
  35.7936         50
  35.8141         55
  35.8347         65
  35.8552         53
  35.8757         63
  35.8962         46
  35.9167         56
  35.9372         47
  35.9577         54
  35.9782         54
  35.9987         63
  36.0193         68
  36.0398         45
  36.0603         55
  36.0808         59
  36.1013         39
  36.1218         52
  36.1423         50
  36.1628         49
  36.1833         47
  36.2039         62
  36.2244         47
  36.2449         55
  36.2654         58
  36.2859         66
  36.3064         52
  36.3269         53
  36.3474         47
  36.3679         52
  36.3885         44
  36.4090         44
  36.4295         58
  36.4500         51
  36.4705         43
  36.4910         52
  36.5115         57
  36.5320         52
  36.5525         54
  36.5731         46
  36.5936         48
  36.6141         74
  36.6346         54
  36.6551         50
  36.6756         55
  36.6961         54
  36.7166         59
  36.7371         60
  36.7577         41
  36.7782         48
  36.7987         60
  36.8192         51
  36.8397         57
  36.8602         52
  36.8807         49
  36.9012         51
  36.9217         54
  36.9423         59
  36.9628         47
  36.9833         59
  37.0038         47
  37.0243         57
  37.0448         57
  37.0653         71
  37.0858         58
  37.1063         53
  37.1269         63
  37.1474         54
  37.1679         55
  37.1884         61
  37.2089         61
  37.2294         42
  37.2499         64
  37.2704         49
  37.2909         51
  37.3115         55
  37.3320         54
  37.3525         55
  37.3730         57
  37.3935         70
  37.4140         80
  37.4345         63
  37.4550         61
  37.4755         49
  37.4961         72
  37.5166         72
  37.5371         61
  37.5576         59
  37.5781         53
  37.5986         56
  37.6191         44
  37.6396         66
  37.6601         60
  37.6807         55
  37.7012         68
  37.7217         57
  37.7422         42
  37.7627         57
  37.7832         54
  37.8037         65
  37.8242         56
  37.8447         63
  37.8653         62
  37.8858         61
  37.9063         67
  37.9268         71
  37.9473         62
  37.9678         52
  37.9883         43
  38.0088         64
  38.0293         75
  38.0499         64
  38.0704         67
  38.0909         68
  38.1114         54
  38.1319         80
  38.1524         53
  38.1729         59
  38.1934         81
  38.2139         88
  38.2345         90
  38.2550         93
  38.2755         69
  38.2960         71
  38.3165         87
  38.3370         72
  38.3575         97
  38.3780        105
  38.3985        127
  38.4191        131
  38.4396        171
  38.4601        189
  38.4806        222
  38.5011        297
  38.5216        388
  38.5421        495
  38.5626        711
  38.5831        967
  38.6037       1261
  38.6242       1436
  38.6447       1066
  38.6652        874
  38.6857        781
  38.7062        844
  38.7267        728
  38.7472        609
  38.7677        397
  38.7883        277
  38.8088        209
  38.8293        164
  38.8498        156
  38.8703        104
  38.8908        108
  38.9113        106
  38.9318         97
  38.9523         96
  38.9729         80
  38.9934         83
  39.0139         59
  39.0344         59
  39.0549         68
  39.0754         64
  39.0959         66
  39.1164         65
  39.1369         64
  39.1575         58
  39.1780         47
  39.1985         70
  39.2190         63
  39.2395         59
  39.2600         53
  39.2805         71
  39.3010         63
  39.3215         76
  39.3420         62
  39.3626         65
  39.3831         53
  39.4036         64
  39.4241         57
  39.4446         67
  39.4651         48
  39.4856         45
  39.5061         59
  39.5266         55
  39.5472         61
  39.5677         59
  39.5882         56
  39.6087         52
  39.6292         49
  39.6497         54
  39.6702         58
  39.6907         55
  39.7112         59
  39.7318         58
  39.7523         60
  39.7728         54
  39.7933         76
  39.8138         67
  39.8343         41
  39.8548         51
  39.8753         44
  39.8958         51
  39.9164         64
  39.9369         49
  39.9574         59
  39.9779         64
  39.9984         44
  40.0189         51
  40.0394         58
  40.0599         42
  40.0804         47
  40.1010         51
  40.1215         49
  40.1420         40
  40.1625         49
  40.1830         42
  40.2035         43
  40.2240         58
  40.2445         64
  40.2650         55
  40.2856         58
  40.3061         49
  40.3266         68
  40.3471         74
  40.3676         58
  40.3881         42
  40.4086         68
  40.4291         65
  40.4496         71
  40.4702         43
  40.4907         50
  40.5112         54
  40.5317         56
  40.5522         47
  40.5727         60
  40.5932         61
  40.6137         47
  40.6342         47
  40.6548         46
  40.6753         42
  40.6958         49
  40.7163         39
  40.7368         43
  40.7573         40
  40.7778         53
  40.7983         51
  40.8188         64
  40.8394         48
  40.8599         61
  40.8804         47
  40.9009         59
  40.9214         45
  40.9419         41
  40.9624         56
  40.9829         41
  41.0034         50
  41.0240         52
  41.0445         51
  41.0650         56
  41.0855         42
  41.1060         40
  41.1265         40
  41.1470         49
  41.1675         54
  41.1880         62
  41.2086         56
  41.2291         65
  41.2496         51
  41.2701         62
  41.2906         65
  41.3111         53
  41.3316         42
  41.3521         57
  41.3726         60
  41.3932         44
  41.4137         40
  41.4342         43
  41.4547         63
  41.4752         48
  41.4957         49
  41.5162         51
  41.5367         45
  41.5572         44
  41.5778         43
  41.5983         42
  41.6188         56
  41.6393         46
  41.6598         49
  41.6803         38
  41.7008         43
  41.7213         53
  41.7418         48
  41.7624         62
  41.7829         50
  41.8034         50
  41.8239         49
  41.8444         39
  41.8649         45
  41.8854         48
  41.9059         52
  41.9264         46
  41.9470         52
  41.9675         50
  41.9880         51
  42.0085         51
  42.0290         47
  42.0495         51
  42.0700         50
  42.0905         47
  42.1110         34
  42.1316         48
  42.1521         34
  42.1726         51
  42.1931         65
  42.2136         53
  42.2341         54
  42.2546         52
  42.2751         55
  42.2956         57
  42.3162         48
  42.3367         73
  42.3572         61
  42.3777         49
  42.3982         47
  42.4187         51
  42.4392         49
  42.4597         52
  42.4802         39
  42.5008         63
  42.5213         52
  42.5418         63
  42.5623         58
  42.5828         55
  42.6033         75
  42.6238         54
  42.6443         44
  42.6648         52
  42.6854         45
  42.7059         51
  42.7264         59
  42.7469         51
  42.7674         46
  42.7879         51
  42.8084         40
  42.8289         42
  42.8494         51
  42.8700         54
  42.8905         46
  42.9110         61
  42.9315         57
  42.9520         46
  42.9725         52
  42.9930         56
  43.0135         71
  43.0340         66
  43.0546         57
  43.0751         40
  43.0956         59
  43.1161         59
  43.1366         54
  43.1571         68
  43.1776         63
  43.1981         42
  43.2186         53
  43.2392         55
  43.2597         43
  43.2802         53
  43.3007         69
  43.3212         57
  43.3417         69
  43.3622         66
  43.3827         56
  43.4032         46
  43.4238         54
  43.4443         53
  43.4648         57
  43.4853         55
  43.5058         53
  43.5263         60
  43.5468         59
  43.5673         59
  43.5878         70
  43.6084         88
  43.6289         60
  43.6494         66
  43.6699         47
  43.6904         53
  43.7109         65
  43.7314         69
  43.7519         63
  43.7724         62
  43.7930         80
  43.8135         58
  43.8340         50
  43.8545         48
  43.8750         63
  43.8955         74
  43.9160         61
  43.9365         57
  43.9570         63
  43.9776         67
  43.9981         66
  44.0186         57
  44.0391         64
  44.0596         69
  44.0801         52
  44.1006         64
  44.1211         57
  44.1416         58
  44.1622         62
  44.1827         66
  44.2032         62
  44.2237         55
  44.2442         74
  44.2647         71
  44.2852         86
  44.3057         62
  44.3262         82
  44.3468         66
  44.3673         78
  44.3878         94
  44.4083         88
  44.4288         81
  44.4493         90
  44.4698        106
  44.4903        116
  44.5108        108
  44.5314        130
  44.5519        159
  44.5724        123
  44.5929        170
  44.6134        167
  44.6339        209
  44.6544        221
  44.6749        268
  44.6954        308
  44.7160        309
  44.7365        365
  44.7570        511
  44.7775        615
  44.7980        702
  44.8185        950
  44.8390       1259
  44.8595       1578
  44.8800       1891
  44.9006       1981
  44.9211       1689
  44.9416       1432
  44.9621       1269
  44.9826       1386
  45.0031       1310
  45.0236       1173
  45.0441        903
  45.0646        693
  45.0852        591
  45.1057        456
  45.1262        355
  45.1467        330
  45.1672        222
  45.1877        201
  45.2082        193
  45.2287        162
  45.2492        162
  45.2698        126
  45.2903        120
  45.3108        101
  45.3313        110
  45.3518        103
  45.3723         89
  45.3928         90
  45.4133         78
  45.4338         99
  45.4544         90
  45.4749         99
  45.4954         66
  45.5159         61
  45.5364         73
  45.5569         85
  45.5774         78
  45.5979         70
  45.6184         67
  45.6390         63
  45.6595         57
  45.6800         62
  45.7005         71
  45.7210         63
  45.7415         58
  45.7620         58
  45.7825         61
  45.8030         48
  45.8236         54
  45.8441         63
  45.8646         59
  45.8851         45
  45.9056         57
  45.9261         65
  45.9466         51
  45.9671         37
  45.9876         57
  46.0082         47
  46.0287         62
  46.0492         67
  46.0697         53
  46.0902         45
  46.1107         65
  46.1312         53
  46.1517         46
  46.1722         48
  46.1928         50
  46.2133         56
  46.2338         46
  46.2543         43
  46.2748         59
  46.2953         47
  46.3158         57
  46.3363         57
  46.3568         56
  46.3774         63
  46.3979         69
  46.4184         49
  46.4389         47
  46.4594         62
  46.4799         50
  46.5004         56
  46.5209         46
  46.5414         60
  46.5620         46
  46.5825         53
  46.6030         45
  46.6235         51
  46.6440         43
  46.6645         56
  46.6850         53
  46.7055         65
  46.7260         59
  46.7466         58
  46.7671         38
  46.7876         62
  46.8081         58
  46.8286         41
  46.8491         46
  46.8696         63
  46.8901         66
  46.9106         55
  46.9311         55
  46.9517         47
  46.9722         60
  46.9927         50
  47.0132         41
  47.0337         54
  47.0542         50
  47.0747         56
  47.0952         49
  47.1157         52
  47.1363         53
  47.1568         55
  47.1773         69
  47.1978         64
  47.2183         52
  47.2388         60
  47.2593         51
  47.2798         61
  47.3003         55
  47.3209         53
  47.3414         59
  47.3619         43
  47.3824         62
  47.4029         44
  47.4234         63
  47.4439         48
  47.4644         52
  47.4849         50
  47.5055         51
  47.5260         49
  47.5465         52
  47.5670         56
  47.5875         49
  47.6080         35
  47.6285         46
  47.6490         54
  47.6695         64
  47.6901         57
  47.7106         47
  47.7311         66
  47.7516         50
  47.7721         49
  47.7926         40
  47.8131         45
  47.8336         40
  47.8541         47
  47.8747         58
  47.8952         43
  47.9157         54
  47.9362         32
  47.9567         50
  47.9772         47
  47.9977         37
  48.0182         45
  48.0387         47
  48.0593         48
  48.0798         43
  48.1003         63
  48.1208         49
  48.1413         37
  48.1618         49
  48.1823         62
  48.2028         58
  48.2233         42
  48.2439         42
  48.2644         41
  48.2849         53
  48.3054         46
  48.3259         50
  48.3464         48
  48.3669         58
  48.3874         57
  48.4079         49
  48.4285         53
  48.4490         52
  48.4695         58
  48.4900         43
  48.5105         27
  48.5310         47
  48.5515         42
  48.5720         51
  48.5925         48
  48.6131         63
  48.6336         45
  48.6541         46
  48.6746         39
  48.6951         43
  48.7156         38
  48.7361         56
  48.7566         48
  48.7771         50
  48.7977         50
  48.8182         53
  48.8387         73
  48.8592         49
  48.8797         40
  48.9002         47
  48.9207         58
  48.9412         45
  48.9617         44
  48.9823         54
  49.0028         52
  49.0233         55
  49.0438         53
  49.0643         47
  49.0848         46
  49.1053         60
  49.1258         48
  49.1463         44
  49.1669         46
  49.1874         57
  49.2079         43
  49.2284         48
  49.2489         63
  49.2694         50
  49.2899         33
  49.3104         57
  49.3309         45
  49.3515         60
  49.3720         47
  49.3925         43
  49.4130         62
  49.4335         53
  49.4540         59
  49.4745         41
  49.4950         46
  49.5155         46
  49.5361         37
  49.5566         43
  49.5771         42
  49.5976         46
  49.6181         56
  49.6386         49
  49.6591         50
  49.6796         49
  49.7001         42
  49.7207         35
  49.7412         47
  49.7617         44
  49.7822         45
  49.8027         54
  49.8232         47
  49.8437         52
  49.8642         63
  49.8847         53
  49.9053         47
  49.9258         44
  49.9463         45
  49.9668         63
  49.9873         36
  50.0078         68
  50.0283         71
  50.0488         55
  50.0693         58
  50.0899         57
  50.1104         49
  50.1309         64
  50.1514         50
  50.1719         48
  50.1924         55
  50.2129         55
  50.2334         59
  50.2539         72
  50.2745         71
  50.2950         84
  50.3155         89
  50.3360         91
  50.3565         93
  50.3770        100
  50.3975        111
  50.4180        106
  50.4385        163
  50.4591        179
  50.4796        223
  50.5001        304
  50.5206        339
  50.5411        343
  50.5616        350
  50.5821        277
  50.6026        227
  50.6231        183
  50.6437        228
  50.6642        260
  50.6847        215
  50.7052        182
  50.7257        136
  50.7462        134
  50.7667        124
  50.7872         91
  50.8077         92
  50.8283         94
  50.8488         65
  50.8693         86
  50.8898         65
  50.9103         73
  50.9308         81
  50.9513         81
  50.9718         54
  50.9923         42
  51.0129         62
  51.0334         63
  51.0539         41
  51.0744         56
  51.0949         43
  51.1154         40
  51.1359         51
  51.1564         44
  51.1769         58
  51.1975         56
  51.2180         53
  51.2385         30
  51.2590         38
  51.2795         51
  51.3000         57
  51.3205         53
  51.3410         41
  51.3615         39
  51.3821         48
  51.4026         46
  51.4231         52
  51.4436         36
  51.4641         39
  51.4846         40
  51.5051         46
  51.5256         52
  51.5461         40
  51.5667         36
  51.5872         49
  51.6077         39
  51.6282         50
  51.6487         41
  51.6692         61
  51.6897         50
  51.7102         42
  51.7307         62
  51.7513         44
  51.7718         38
  51.7923         39
  51.8128         37
  51.8333         58
  51.8538         47
  51.8743         42
  51.8948         41
  51.9153         54
  51.9359         59
  51.9564         56
  51.9769         36
  51.9974         48
  52.0179         48
  52.0384         53
  52.0589         42
  52.0794         36
  52.0999         47
  52.1205         50
  52.1410         29
  52.1615         46
  52.1820         45
  52.2025         49
  52.2230         51
  52.2435         61
  52.2640         40
  52.2845         46
  52.3051         40
  52.3256         55
  52.3461         51
  52.3666         49
  52.3871         50
  52.4076         38
  52.4281         38
  52.4486         43
  52.4691         46
  52.4897         44
  52.5102         48
  52.5307         40
  52.5512         50
  52.5717         41
  52.5922         39
  52.6127         42
  52.6332         29
  52.6537         43
  52.6743         42
  52.6948         41
  52.7153         32
  52.7358         41
  52.7563         41
  52.7768         51
  52.7973         38
  52.8178         46
  52.8383         41
  52.8589         42
  52.8794         43
  52.8999         54
  52.9204         51
  52.9409         35
  52.9614         49
  52.9819         46
  53.0024         45
  53.0229         39
  53.0435         58
  53.0640         49
  53.0845         43
  53.1050         40
  53.1255         48
  53.1460         53
  53.1665         46
  53.1870         52
  53.2075         44
  53.2281         43
  53.2486         55
  53.2691         49
  53.2896         47
  53.3101         47
  53.3306         39
  53.3511         53
  53.3716         46
  53.3921         43
  53.4127         37
  53.4332         45
  53.4537         45
  53.4742         61
  53.4947         42
  53.5152         49
  53.5357         42
  53.5562         56
  53.5767         39
  53.5973         48
  53.6178         57
  53.6383         52
  53.6588         57
  53.6793         40
  53.6998         54
  53.7203         51
  53.7408         53
  53.7613         57
  53.7819         45
  53.8024         56
  53.8229         59
  53.8434         49
  53.8639         58
  53.8844         63
  53.9049         46
  53.9254         50
  53.9459         49
  53.9665         44
  53.9870         51
  54.0075         57
  54.0280         53
  54.0485         39
  54.0690         55
  54.0895         52
  54.1100         55
  54.1305         45
  54.1511         51
  54.1716         55
  54.1921         67
  54.2126         53
  54.2331         55
  54.2536         70
  54.2741         47
  54.2946         51
  54.3151         42
  54.3357         47
  54.3562         57
  54.3767         61
  54.3972         62
  54.4177         50
  54.4382         51
  54.4587         53
  54.4792         49
  54.4997         56
  54.5203         68
  54.5408         50
  54.5613         49
  54.5818         62
  54.6023         64
  54.6228         51
  54.6433         59
  54.6638         53
  54.6843         58
  54.7048         47
  54.7254         53
  54.7459         58
  54.7664         50
  54.7869         55
  54.8074         44
  54.8279         54
  54.8484         49
  54.8689         59
  54.8894         67
  54.9100         59
  54.9305         62
  54.9510         53
  54.9715         64
  54.9920         62
  55.0125         63
  55.0330         79
  55.0535         71
  55.0740         54
  55.0946         73
  55.1151         58
  55.1356         74
  55.1561         65
  55.1766         65
  55.1971         80
  55.2176         64
  55.2381         78
  55.2586         70
  55.2792         94
  55.2997         97
  55.3202         97
  55.3407        103
  55.3612        103
  55.3817        118
  55.4022        112
  55.4227        135
  55.4432        154
  55.4638        156
  55.4843        158
  55.5048        207
  55.5253        226
  55.5458        295
  55.5663        286
  55.5868        348
  55.6073        407
  55.6278        517
  55.6484        588
  55.6689        719
  55.6894        978
  55.7099       1228
  55.7304       1628
  55.7509       1878
  55.7714       1751
  55.7919       1460
  55.8124       1191
  55.8330       1037
  55.8535       1047
  55.8740       1053
  55.8945       1134
  55.9150       1071
  55.9355        960
  55.9560        713
  55.9765        546
  55.9970        378
  56.0176        369
  56.0381        313
  56.0586        247
  56.0791        206
  56.0996        200
  56.1201        184
  56.1406        130
  56.1611        133
  56.1816        109
  56.2022        117
  56.2227         89
  56.2432         78
  56.2637         94
  56.2842         78
  56.3047         96
  56.3252         64
  56.3457         73
  56.3662         80
  56.3868         57
  56.4073         70
  56.4278         58
  56.4483         70
  56.4688         74
  56.4893         55
  56.5098         66
  56.5303         61
  56.5508         63
  56.5714         62
  56.5919         57
  56.6124         57
  56.6329         57
  56.6534         65
  56.6739         66
  56.6944         56
  56.7149         59
  56.7354         57
  56.7560         54
  56.7765         49
  56.7970         59
  56.8175         71
  56.8380         51
  56.8585         52
  56.8790         49
  56.8995         71
  56.9200         38
  56.9406         52
  56.9611         45
  56.9816         60
  57.0021         40
  57.0226         61
  57.0431         62
  57.0636         39
  57.0841         53
  57.1046         46
  57.1252         42
  57.1457         48
  57.1662         49
  57.1867         60
  57.2072         54
  57.2277         46
  57.2482         50
  57.2687         45
  57.2892         32
  57.3098         52
  57.3303         58
  57.3508         56
  57.3713         39
  57.3918         39
  57.4123         35
  57.4328         50
  57.4533         50
  57.4738         45
  57.4944         57
  57.5149         60
  57.5354         42
  57.5559         45
  57.5764         43
  57.5969         47
  57.6174         45
  57.6379         50
  57.6584         54
  57.6790         61
  57.6995         53
  57.7200         39
  57.7405         61
  57.7610         49
  57.7815         51
  57.8020         37
  57.8225         34
  57.8430         51
  57.8636         53
  57.8841         45
  57.9046         42
  57.9251         41
  57.9456         49
  57.9661         35
  57.9866         28
  58.0071         46
  58.0276         35
  58.0482         54
  58.0687         59
  58.0892         55
  58.1097         45
  58.1302         41
  58.1507         62
  58.1712         48
  58.1917         50
  58.2122         46
  58.2328         39
  58.2533         41
  58.2738         41
  58.2943         52
  58.3148         33
  58.3353         43
  58.3558         38
  58.3763         42
  58.3968         46
  58.4174         45
  58.4379         47
  58.4584         46
  58.4789         42
  58.4994         45
  58.5199         53
  58.5404         49
  58.5609         44
  58.5814         55
  58.6020         37
  58.6225         44
  58.6430         44
  58.6635         41
  58.6840         50
  58.7045         42
  58.7250         45
  58.7455         45
  58.7660         54
  58.7866         47
  58.8071         54
  58.8276         47
  58.8481         44
  58.8686         40
  58.8891         48
  58.9096         55
  58.9301         54
  58.9506         25
  58.9712         39
  58.9917         38
  59.0122         48
  59.0327         37
  59.0532         39
  59.0737         46
  59.0942         38
  59.1147         45
  59.1352         44
  59.1558         41
  59.1763         56
  59.1968         29
  59.2173         54
  59.2378         44
  59.2583         41
  59.2788         40
  59.2993         41
  59.3198         44
  59.3404         49
  59.3609         40
  59.3814         39
  59.4019         54
  59.4224         44
  59.4429         45
  59.4634         40
  59.4839         43
  59.5044         41
  59.5250         54
  59.5455         39
  59.5660         39
  59.5865         48
  59.6070         48
  59.6275         48
  59.6480         45
  59.6685         35
  59.6890         29
  59.7096         42
  59.7301         33
  59.7506         48
  59.7711         45
  59.7916         43
  59.8121         41
  59.8326         39
  59.8531         45
  59.8736         41
  59.8942         46
  59.9147         29
  59.9352         55
  59.9557         42
  59.9762         39
  59.9967         37
  60.0172         42
  60.0377         40
  60.0582         53
  60.0788         47
  60.0993         46
  60.1198         38
  60.1403         31
  60.1608         42
  60.1813         37
  60.2018         38
  60.2223         46
  60.2428         54
  60.2634         52
  60.2839         45
  60.3044         42
  60.3249         37
  60.3454         56
  60.3659         43
  60.3864         40
  60.4069         45
  60.4274         39
  60.4480         41
  60.4685         41
  60.4890         37
  60.5095         46
  60.5300         47
  60.5505         41
  60.5710         43
  60.5915         39
  60.6120         40
  60.6326         37
  60.6531         43
  60.6736         41
  60.6941         39
  60.7146         27
  60.7351         37
  60.7556         48
  60.7761         36
  60.7966         34
  60.8172         44
  60.8377         33
  60.8582         27
  60.8787         38
  60.8992         47
  60.9197         48
  60.9402         44
  60.9607         45
  60.9812         44
  61.0018         48
  61.0223         58
  61.0428         32
  61.0633         36
  61.0838         42
  61.1043         32
  61.1248         34
  61.1453         35
  61.1658         31
  61.1864         41
  61.2069         51
  61.2274         37
  61.2479         45
  61.2684         50
  61.2889         50
  61.3094         32
  61.3299         50
  61.3504         46
  61.3710         54
  61.3915         36
  61.4120         37
  61.4325         45
  61.4530         51
  61.4735         41
  61.4940         42
  61.5145         39
  61.5350         39
  61.5556         49
  61.5761         32
  61.5966         44
  61.6171         42
  61.6376         44
  61.6581         42
  61.6786         41
  61.6991         46
  61.7196         43
  61.7402         32
  61.7607         51
  61.7812         34
  61.8017         48
  61.8222         38
  61.8427         40
  61.8632         39
  61.8837         34
  61.9042         39
  61.9248         30
  61.9453         44
  61.9658         39
  61.9863         39
  62.0068         42
  62.0273         37
  62.0478         31
  62.0683         41
  62.0888         31
  62.1094         37
  62.1299         43
  62.1504         34
  62.1709         35
  62.1914         57
  62.2119         46
  62.2324         39
  62.2529         39
  62.2734         38
  62.2939         37
  62.3145         41
  62.3350         44
  62.3555         32
  62.3760         39
  62.3965         45
  62.4170         45
  62.4375         27
  62.4580         31
  62.4785         35
  62.4991         63
  62.5196         28
  62.5401         54
  62.5606         47
  62.5811         40
  62.6016         41
  62.6221         44
  62.6426         40
  62.6631         32
  62.6837         41
  62.7042         47
  62.7247         45
  62.7452         29
  62.7657         57
  62.7862         43
  62.8067         35
  62.8272         36
  62.8477         33
  62.8683         41
  62.8888         39
  62.9093         42
  62.9298         47
  62.9503         56
  62.9708         48
  62.9913         48
  63.0118         41
  63.0323         43
  63.0529         43
  63.0734         29
  63.0939         41
  63.1144         34
  63.1349         39
  63.1554         39
  63.1759         42
  63.1964         37
  63.2169         41
  63.2375         43
  63.2580         44
  63.2785         44
  63.2990         44
  63.3195         37
  63.3400         39
  63.3605         32
  63.3810         37
  63.4015         34
  63.4221         36
  63.4426         33
  63.4631         34
  63.4836         45
  63.5041         45
  63.5246         34
  63.5451         37
  63.5656         38
  63.5861         43
  63.6067         49
  63.6272         48
  63.6477         43
  63.6682         42
  63.6887         52
  63.7092         43
  63.7297         29
  63.7502         42
  63.7707         41
  63.7913         42
  63.8118         34
  63.8323         38
  63.8528         41
  63.8733         32
  63.8938         35
  63.9143         41
  63.9348         60
  63.9553         52
  63.9759         35
  63.9964         41
  64.0169         51
  64.0374         46
  64.0579         43
  64.0784         32
  64.0989         50
  64.1194         38
  64.1399         44
  64.1605         41
  64.1810         33
  64.2015         38
  64.2220         45
  64.2425         46
  64.2630         42
  64.2835         35
  64.3040         43
  64.3245         45
  64.3451         45
  64.3656         53
  64.3861         47
  64.4066         42
  64.4271         38
  64.4476         49
  64.4681         38
  64.4886         42
  64.5091         56
  64.5297         61
  64.5502         47
  64.5707         44
  64.5912         55
  64.6117         32
  64.6322         42
  64.6527         52
  64.6732         54
  64.6937         52
  64.7143         59
  64.7348         63
  64.7553         51
  64.7758         55
  64.7963         57
  64.8168         61
  64.8373         67
  64.8578         70
  64.8783         59
  64.8989         73
  64.9194         64
  64.9399         74
  64.9604         83
  64.9809         95
  65.0014         84
  65.0219         85
  65.0424         85
  65.0629         99
  65.0835        110
  65.1040        139
  65.1245        151
  65.1450        167
  65.1655        182
  65.1860        170
  65.2065        233
  65.2270        265
  65.2475        286
  65.2681        355
  65.2886        470
  65.3091        539
  65.3296        731
  65.3501        836
  65.3706        812
  65.3911        660
  65.4116        551
  65.4321        450
  65.4527        433
  65.4732        411
  65.4937        494
  65.5142        499
  65.5347        477
  65.5552        432
  65.5757        354
  65.5962        280
  65.6167        294
  65.6373        233
  65.6578        166
  65.6783        174
  65.6988        134
  65.7193         96
  65.7398        106
  65.7603         86
  65.7808         79
  65.8013         69
  65.8219         63
  65.8424         83
  65.8629         69
  65.8834         76
  65.9039         61
  65.9244         74
  65.9449         60
  65.9654         61
  65.9859         54
  66.0065         52
  66.0270         67
  66.0475         57
  66.0680         51
  66.0885         50
  66.1090         63
  66.1295         52
  66.1500         42
  66.1705         61
  66.1911         34
  66.2116         51
  66.2321         31
  66.2526         49
  66.2731         40
  66.2936         49
  66.3141         52
  66.3346         38
  66.3551         40
  66.3757         47
  66.3962         31
  66.4167         40
  66.4372         41
  66.4577         53
  66.4782         47
  66.4987         53
  66.5192         45
  66.5397         39
  66.5603         32
  66.5808         55
  66.6013         48
  66.6218         49
  66.6423         45
  66.6628         43
  66.6833         41
  66.7038         44
  66.7243         40
  66.7449         35
  66.7654         40
  66.7859         48
  66.8064         44
  66.8269         32
  66.8474         39
  66.8679         42
  66.8884         41
  66.9089         44
  66.9295         44
  66.9500         34
  66.9705         47
  66.9910         48
  67.0115         35
  67.0320         34
  67.0525         46
  67.0730         43
  67.0935         43
  67.1141         40
  67.1346         35
  67.1551         39
  67.1756         41
  67.1961         39
  67.2166         37
  67.2371         30
  67.2576         37
  67.2781         37
  67.2987         38
  67.3192         43
  67.3397         28
  67.3602         32
  67.3807         27
  67.4012         29
  67.4217         46
  67.4422         32
  67.4627         32
  67.4833         31
  67.5038         37
  67.5243         45
  67.5448         41
  67.5653         38
  67.5858         34
  67.6063         24
  67.6268         31
  67.6473         39
  67.6679         39
  67.6884         32
  67.7089         34
  67.7294         50
  67.7499         34
  67.7704         53
  67.7909         34
  67.8114         35
  67.8319         45
  67.8525         36
  67.8730         41
  67.8935         39
  67.9140         42
  67.9345         59
  67.9550         33
  67.9755         32
  67.9960         40
  68.0165         38
  68.0371         34
  68.0576         45
  68.0781         39
  68.0986         30
  68.1191         42
  68.1396         44
  68.1601         30
  68.1806         37
  68.2011         35
  68.2217         32
  68.2422         34
  68.2627         35
  68.2832         41
  68.3037         45
  68.3242         33
  68.3447         41
  68.3652         42
  68.3857         42
  68.4063         38
  68.4268         40
  68.4473         37
  68.4678         43
  68.4883         38
  68.5088         41
  68.5293         53
  68.5498         42
  68.5703         38
  68.5909         37
  68.6114         36
  68.6319         30
  68.6524         30
  68.6729         33
  68.6934         41
  68.7139         38
  68.7344         46
  68.7549         43
  68.7755         39
  68.7960         31
  68.8165         31
  68.8370         45
  68.8575         37
  68.8780         35
  68.8985         31
  68.9190         46
  68.9395         51
  68.9601         44
  68.9806         24
  69.0011         35
  69.0216         42
  69.0421         49
  69.0626         27
  69.0831         39
  69.1036         43
  69.1241         57
  69.1447         53
  69.1652         46
  69.1857         50
  69.2062         35
  69.2267         47
  69.2472         35
  69.2677         44
  69.2882         27
  69.3087         35
  69.3293         29
  69.3498         44
  69.3703         43
  69.3908         35
  69.4113         38
  69.4318         48
  69.4523         51
  69.4728         50
  69.4933         42
  69.5139         50
  69.5344         44
  69.5549         38
  69.5754         46
  69.5959         49
  69.6164         52
  69.6369         44
  69.6574         51
  69.6779         66
  69.6985         65
  69.7190         63
  69.7395         73
  69.7600         83
  69.7805         98
  69.8010        130
  69.8215        153
  69.8420        152
  69.8625        158
  69.8831        165
  69.9036        152
  69.9241        124
  69.9446         97
  69.9651         82
  69.9856         88
  70.0061        101
  70.0266        122
  70.0471        118
  70.0676        113
  70.0882         95
  70.1087        108
  70.1292         66
  70.1497         64
  70.1702         57
  70.1907         52
  70.2112         54
  70.2317         51
  70.2522         37
  70.2728         45
  70.2933         47
  70.3138         41
  70.3343         41
  70.3548         54
  70.3753         48
  70.3958         51
  70.4163         43
  70.4368         47
  70.4574         56
  70.4779         46
  70.4984         43
  70.5189         36
  70.5394         45
  70.5599         35
  70.5804         50
  70.6009         36
  70.6214         37
  70.6420         35
  70.6625         36
  70.6830         49
  70.7035         41
  70.7240         46
  70.7445         34
  70.7650         41
  70.7855         43
  70.8060         38
  70.8266         36
  70.8471         32
  70.8676         38
  70.8881         33
  70.9086         58
  70.9291         41
  70.9496         41
  70.9701         43
  70.9906         43
  71.0112         39
  71.0317         31
  71.0522         43
  71.0727         39
  71.0932         48
  71.1137         40
  71.1342         32
  71.1547         31
  71.1752         35
  71.1958         36
  71.2163         45
  71.2368         42
  71.2573         44
  71.2778         31
  71.2983         42
  71.3188         34
  71.3393         34
  71.3598         36
  71.3804         35
  71.4009         33
  71.4214         42
  71.4419         44
  71.4624         32
  71.4829         37
  71.5034         47
  71.5239         40
  71.5444         42
  71.5650         47
  71.5855         49
  71.6060         44
  71.6265         41
  71.6470         30
  71.6675         36
  71.6880         40
  71.7085         39
  71.7290         35
  71.7496         33
  71.7701         40
  71.7906         56
  71.8111         35
  71.8316         32
  71.8521         36
  71.8726         39
  71.8931         40
  71.9136         41
  71.9342         45
  71.9547         42
  71.9752         38
  71.9957         48
  72.0162         39
  72.0367         35
  72.0572         49
  72.0777         48
  72.0982         42
  72.1188         52
  72.1393         44
  72.1598         23
  72.1803         37
  72.2008         37
  72.2213         35
  72.2418         32
  72.2623         37
  72.2828         49
  72.3034         35
  72.3239         39
  72.3444         36
  72.3649         29
  72.3854         34
  72.4059         43
  72.4264         43
  72.4469         42
  72.4674         33
  72.4880         38
  72.5085         48
  72.5290         50
  72.5495         34
  72.5700         40
  72.5905         37
  72.6110         39
  72.6315         38
  72.6520         30
  72.6726         43
  72.6931         39
  72.7136         31
  72.7341         30
  72.7546         39
  72.7751         31
  72.7956         37
  72.8161         38
  72.8366         41
  72.8572         34
  72.8777         35
  72.8982         34
  72.9187         41
  72.9392         43
  72.9597         46
  72.9802         41
  73.0007         26
  73.0212         35
  73.0418         39
  73.0623         43
  73.0828         39
  73.1033         47
  73.1238         40
  73.1443         38
  73.1648         55
  73.1853         44
  73.2058         43
  73.2264         37
  73.2469         36
  73.2674         27
  73.2879         38
  73.3084         38
  73.3289         55
  73.3494         44
  73.3699         38
  73.3904         44
  73.4110         52
  73.4315         39
  73.4520         48
  73.4725         38
  73.4930         41
  73.5135         53
  73.5340         40
  73.5545         52
  73.5750         49
  73.5956         49
  73.6161         47
  73.6366         59
  73.6571         67
  73.6776         48
  73.6981         59
  73.7186         56
  73.7391         45
  73.7596         69
  73.7802         58
  73.8007         72
  73.8212         68
  73.8417         74
  73.8622         94
  73.8827         89
  73.9032         84
  73.9237         87
  73.9442         85
  73.9648         98
  73.9853         87
  74.0058        144
  74.0263        113
  74.0468        130
  74.0673        152
  74.0878        173
  74.1083        188
  74.1288        237
  74.1494        228
  74.1699        301
  74.1904        330
  74.2109        375
  74.2314        499
  74.2519        498
  74.2724        550
  74.2929        460
  74.3134        416
  74.3340        375
  74.3545        325
  74.3750        313
  74.3955        322
  74.4160        309
  74.4365        297
  74.4570        301
  74.4775        344
  74.4980        320
  74.5186        266
  74.5391        240
  74.5596        205
  74.5801        186
  74.6006        145
  74.6211        120
  74.6416        103
  74.6621        120
  74.6826        102
  74.7032         89
  74.7237         92
  74.7442         81
  74.7647         81
  74.7852         73
  74.8057         81
  74.8262         59
  74.8467         56
  74.8672         62
  74.8878         56
  74.9083         50
  74.9288         57
  74.9493         54
  74.9698         43
  74.9903         56
  75.0108         54
  75.0313         51
  75.0518         44
  75.0724         51
  75.0929         50
  75.1134         46
  75.1339         56
  75.1544         35
  75.1749         48
  75.1954         46
  75.2159         36
  75.2364         48
  75.2570         49
  75.2775         61
  75.2980         36
  75.3185         41
  75.3390         39
  75.3595         35
  75.3800         44
  75.4005         32
  75.4210         36
  75.4416         49
  75.4621         46
  75.4826         36
  75.5031         38
  75.5236         53
  75.5441         37
  75.5646         40
  75.5851         31
  75.6056         45
  75.6262         38
  75.6467         29
  75.6672         36
  75.6877         34
  75.7082         51
  75.7287         39
  75.7492         38
  75.7697         28
  75.7902         43
  75.8108         36
  75.8313         43
  75.8518         27
  75.8723         41
  75.8928         37
  75.9133         41
  75.9338         30
  75.9543         37
  75.9748         33
  75.9954         30
  76.0159         38
  76.0364         34
  76.0569         37
  76.0774         40
  76.0979         39
  76.1184         41
  76.1389         46
  76.1594         35
  76.1800         36
  76.2005         26
  76.2210         31
  76.2415         25
  76.2620         33
  76.2825         29
  76.3030         33
  76.3235         29
  76.3440         31
  76.3646         38
  76.3851         26
  76.4056         30
  76.4261         21
  76.4466         34
  76.4671         43
  76.4876         29
  76.5081         40
  76.5286         31
  76.5492         25
  76.5697         36
  76.5902         37
  76.6107         44
  76.6312         36
  76.6517         37
  76.6722         32
  76.6927         36
  76.7132         29
  76.7338         39
  76.7543         38
  76.7748         26
  76.7953         43
  76.8158         39
  76.8363         35
  76.8568         44
  76.8773         35
  76.8978         35
  76.9184         38
  76.9389         31
  76.9594         36
  76.9799         48
  77.0004         31
  77.0209         29
  77.0414         41
  77.0619         40
  77.0824         35
  77.1030         49
  77.1235         45
  77.1440         37
  77.1645         41
  77.1850         36
  77.2055         46
  77.2260         39
  77.2465         29
  77.2670         37
  77.2876         38
  77.3081         21
  77.3286         33
  77.3491         60
  77.3696         43
  77.3901         44
  77.4106         36
  77.4311         39
  77.4516         36
  77.4722         31
  77.4927         42
  77.5132         32
  77.5337         36
  77.5542         36
  77.5747         43
  77.5952         47
  77.6157         35
  77.6362         35
  77.6567         39
  77.6773         41
  77.6978         42
  77.7183         47
  77.7388         33
  77.7593         39
  77.7798         33
  77.8003         39
  77.8208         36
  77.8413         42
  77.8619         49
  77.8824         34
  77.9029         43
  77.9234         48
  77.9439         34
  77.9644         54
  77.9849         47
  78.0054         46
  78.0259         35
  78.0465         41
  78.0670         55
  78.0875         42
  78.1080         39
  78.1285         41
  78.1490         51
  78.1695         40
  78.1900         53
  78.2105         48
  78.2311         54
  78.2516         41
  78.2721         54
  78.2926         74
  78.3131         60
  78.3336         73
  78.3541         84
  78.3746         71
  78.3951         90
  78.4157         87
  78.4362         98
  78.4567         96
  78.4772        119
  78.4977        137
  78.5182        181
  78.5387        184
  78.5592        177
  78.5797        184
  78.6003        146
  78.6208        145
  78.6413        116
  78.6618        145
  78.6823        147
  78.7028        124
  78.7233        108
  78.7438        115
  78.7643        126
  78.7849        148
  78.8054        128
  78.8259         92
  78.8464         90
  78.8669         81
  78.8874         71
  78.9079         84
  78.9284         62
  78.9489         75
  78.9695         72
  78.9900         49
  79.0105         52
  79.0310         36
  79.0515         48
  79.0720         55
  79.0925         57
  79.1130         51
  79.1335         38
  79.1541         34
  79.1746         30
  79.1951         49
  79.2156         42
  79.2361         46
  79.2566         51
  79.2771         44
  79.2976         47
  79.3181         29
  79.3387         43
  79.3592         34
  79.3797         48
  79.4002         42
  79.4207         36
  79.4412         44
  79.4617         36
  79.4822         39
  79.5027         28
  79.5233         29
  79.5438         37
  79.5643         36
  79.5848         28
  79.6053         41
  79.6258         44
  79.6463         40
  79.6668         43
  79.6873         29
  79.7079         38
  79.7284         27
  79.7489         39
  79.7694         28
  79.7899         37
  79.8104         32
  79.8309         40
  79.8514         35
  79.8719         49
  79.8925         35
  79.9130         28
  79.9335         36
  79.9540         33
  79.9745         34
  79.9950         35
