# Supplementary material for: Low-temperature fabrication of BTO-based relaxor ferroelectric thick films with multi-layered architecture
Source: RSC Adv. 2026 May 18;16(29):26238–48. doi: 10.1039/d6ra02102f (PMC13185808; doi:10.1039/d6ra02102f)
Supplement: RA-016-D6RA02102F-s001 [file RA-016-D6RA02102F-s001.zip › Data availability/XRD/0.3-0.1-0.2-850-1h-1150-3h-UXD.uxd]

; (content of file D:\20260205\zhw0205\0.3-0.1-0.2-850-1h-1150-3h.raw)
_FILEVERSION = 3
_SAMPLE = "Commander Sample ID"
_+SAMPLE = 
_SITE = 
_USER = "Lab Manager"
_GONIOMETER_CODE = 21
; Goniometer : D8 theta/theta, stage : Unknown
_SAMPLE_CHANGER_CODE = 0
_ATTACHMENTS_CODE = 0
_GONIOMETER_RADIUS = 310
_FIXED_DIVSLIT = 10.5
_MONOCHROMATOR = 0
; Incident beam monochromator : None
_BETA_FILTER = N
_ANALYZER_CODE = 0
; Received beam analyzer : None
_DATEMEASURED = "05-Feb-2026 15:57:19"
_RUNTIME = 317.3
_WL_UNIT = A
_WL1 = 1.5406
_WL2 = 1.54439
_WL3 = 1.39222
_WLRATIO = 0.5
_ANODE = Cu
_V4_INF_USER = Lab Manager
_V4_INF_SAMPLEID = Commander Sample ID
_V4_INF_CREATOR = BrmlToV4Converter
_V4_INF_CREATOR_VERSION = 6.5.0.0

; Data for range 1
_DRIVE = COUPLED
_STEPTIME = 18.9
_STEPSIZE = 0.0205111
_STEPMODE = C
_START = 20.0001
_THETA = 10.0001
_2THETA = 20.0001
_KHI = 0
_PHI = 0
_X = 0
_Y = 0
_Z = 0
_DETECTOR = 5
; Detector type : Unknown
_DETECTORSLIT = out
_AUX1 = 0
_AUX2 = 0
_AUX3 = 0
_TIMESTARTED = 0
_TEMP_RATE = -1
_TEMP_DELAY = -1
_KV = 40
_MA = 40
_RANGE_WL = 1.5418
_3DPLANE = 0
_V4_ADDITIONALDETECTOR = 257
_V4_PSD2THETA = 9999
_V4_PSDCHANNEL1 = 0
_V4_PSDAPERTURE = 2.907
_V4_PSDTYPE = 5
_V4_PSDFIXED = 0
_V4_COUNTERS_MASK = 4096
_V4_DRIVES_MASK = 0
_V4_ENCODERS_MASK = 0
_2THETACOUNTS = 1
; 2THETA  PSD
  20.0001         88
  20.0206         98
  20.0411        106
  20.0616        107
  20.0821         88
  20.1027         88
  20.1232         92
  20.1437        106
  20.1642         98
  20.1847         97
  20.2052        100
  20.2257         91
  20.2462         91
  20.2667         86
  20.2873         98
  20.3078         89
  20.3283         97
  20.3488         86
  20.3693        113
  20.3898         92
  20.4103         97
  20.4308         95
  20.4513         73
  20.4719         84
  20.4924         82
  20.5129        113
  20.5334        115
  20.5539         96
  20.5744         83
  20.5949         77
  20.6154         89
  20.6359         73
  20.6565         98
  20.6770         78
  20.6975         87
  20.7180         85
  20.7385         91
  20.7590         85
  20.7795         81
  20.8000         94
  20.8205         88
  20.8411         99
  20.8616        100
  20.8821         87
  20.9026        100
  20.9231         93
  20.9436         67
  20.9641         90
  20.9846         94
  21.0051         84
  21.0257         98
  21.0462         89
  21.0667         74
  21.0872         80
  21.1077         84
  21.1282         88
  21.1487         76
  21.1692         89
  21.1897         82
  21.2103        110
  21.2308        112
  21.2513         79
  21.2718        100
  21.2923         92
  21.3128         84
  21.3333         94
  21.3538         87
  21.3743         93
  21.3949         88
  21.4154        100
  21.4359         92
  21.4564         89
  21.4769         89
  21.4974        105
  21.5179         90
  21.5384         95
  21.5589        108
  21.5795         95
  21.6000         88
  21.6205        108
  21.6410        103
  21.6615        110
  21.6820        111
  21.7025        109
  21.7230        105
  21.7435         98
  21.7641         82
  21.7846        106
  21.8051        100
  21.8256         88
  21.8461        116
  21.8666        114
  21.8871        104
  21.9076        120
  21.9281        121
  21.9487        157
  21.9692        143
  21.9897        152
  22.0102        174
  22.0307        185
  22.0512        214
  22.0717        239
  22.0922        312
  22.1127        355
  22.1333        457
  22.1538        531
  22.1743        560
  22.1948        545
  22.2153        425
  22.2358        394
  22.2563        299
  22.2768        229
  22.2973        201
  22.3179        185
  22.3384        147
  22.3589        130
  22.3794        126
  22.3999        115
  22.4204        105
  22.4409        102
  22.4614        101
  22.4819         98
  22.5025         86
  22.5230        118
  22.5435         92
  22.5640         67
  22.5845         79
  22.6050         99
  22.6255         73
  22.6460         83
  22.6665         88
  22.6871         81
  22.7076         87
  22.7281         82
  22.7486         97
  22.7691         93
  22.7896        101
  22.8101         85
  22.8306        102
  22.8511         99
  22.8717         86
  22.8922        101
  22.9127         86
  22.9332         90
  22.9537         82
  22.9742         81
  22.9947         85
  23.0152        106
  23.0357        105
  23.0563         96
  23.0768         74
  23.0973         81
  23.1178         71
  23.1383         92
  23.1588         82
  23.1793         79
  23.1998         90
  23.2203         82
  23.2409         77
  23.2614         97
  23.2819         91
  23.3024         99
  23.3229         76
  23.3434         90
  23.3639         85
  23.3844         84
  23.4049         87
  23.4255         92
  23.4460         91
  23.4665         96
  23.4870         78
  23.5075         81
  23.5280         86
  23.5485         99
  23.5690         89
  23.5895         83
  23.6101         89
  23.6306        111
  23.6511         86
  23.6716        108
  23.6921         64
  23.7126         90
  23.7331        104
  23.7536         96
  23.7741         87
  23.7947         87
  23.8152        104
  23.8357         87
  23.8562        100
  23.8767         93
  23.8972         95
  23.9177         92
  23.9382         99
  23.9587         84
  23.9792         99
  23.9998        121
  24.0203        120
  24.0408        100
  24.0613        114
  24.0818        118
  24.1023        121
  24.1228         90
  24.1433         92
  24.1638        106
  24.1844         97
  24.2049        103
  24.2254         91
  24.2459         95
  24.2664         75
  24.2869         96
  24.3074         92
  24.3279         94
  24.3484         73
  24.3690         94
  24.3895         85
  24.4100        105
  24.4305        104
  24.4510         81
  24.4715         79
  24.4920         86
  24.5125        103
  24.5330        107
  24.5536         88
  24.5741         75
  24.5946         93
  24.6151         76
  24.6356         83
  24.6561         87
  24.6766         93
  24.6971        103
  24.7176         80
  24.7382         96
  24.7587         87
  24.7792         99
  24.7997         92
  24.8202         87
  24.8407         88
  24.8612         82
  24.8817         75
  24.9022         85
  24.9228         85
  24.9433         94
  24.9638         82
  24.9843         92
  25.0048         82
  25.0253         84
  25.0458         84
  25.0663         82
  25.0868         83
  25.1074         86
  25.1279         81
  25.1484         86
  25.1689         93
  25.1894         90
  25.2099         93
  25.2304         85
  25.2509         91
  25.2714         77
  25.2920         83
  25.3125         88
  25.3330         79
  25.3535         77
  25.3740         69
  25.3945         84
  25.4150         93
  25.4355         79
  25.4560         82
  25.4766         82
  25.4971         93
  25.5176         94
  25.5381         96
  25.5586         80
  25.5791         74
  25.5996         73
  25.6201         91
  25.6406         84
  25.6612         99
  25.6817         72
  25.7022         92
  25.7227         90
  25.7432         98
  25.7637         90
  25.7842         73
  25.8047         81
  25.8252         86
  25.8458         87
  25.8663         77
  25.8868         90
  25.9073         80
  25.9278         65
  25.9483         85
  25.9688         78
  25.9893         74
  26.0098         74
  26.0304         75
  26.0509         95
  26.0714         83
  26.0919         99
  26.1124         78
  26.1329         77
  26.1534         99
  26.1739        100
  26.1944         81
  26.2150         86
  26.2355         83
  26.2560         72
  26.2765         92
  26.2970         85
  26.3175         82
  26.3380         83
  26.3585         77
  26.3790         86
  26.3996         87
  26.4201         74
  26.4406         77
  26.4611         76
  26.4816         73
  26.5021         71
  26.5226         79
  26.5431         84
  26.5636         73
  26.5842         83
  26.6047         76
  26.6252         88
  26.6457         79
  26.6662         90
  26.6867         79
  26.7072         96
  26.7277         83
  26.7482         91
  26.7688         79
  26.7893         79
  26.8098         79
  26.8303         79
  26.8508         88
  26.8713         84
  26.8918         91
  26.9123         87
  26.9328         81
  26.9534        103
  26.9739         88
  26.9944         88
  27.0149         89
  27.0354         94
  27.0559         80
  27.0764         78
  27.0969         85
  27.1174         86
  27.1380         82
  27.1585         79
  27.1790         87
  27.1995         86
  27.2200         84
  27.2405         80
  27.2610         86
  27.2815         80
  27.3020         83
  27.3226         87
  27.3431         66
  27.3636         88
  27.3841         75
  27.4046        101
  27.4251         87
  27.4456         83
  27.4661         76
  27.4866         93
  27.5072         92
  27.5277         74
  27.5482         89
  27.5687         85
  27.5892         85
  27.6097         86
  27.6302        105
  27.6507         77
  27.6712         84
  27.6918        103
  27.7123         88
  27.7328         95
  27.7533         93
  27.7738        103
  27.7943         87
  27.8148        111
  27.8353         91
  27.8558         99
  27.8764         96
  27.8969         89
  27.9174         80
  27.9379         88
  27.9584         81
  27.9789         75
  27.9994         97
  28.0199         86
  28.0404        112
  28.0610        106
  28.0815         95
  28.1020         83
  28.1225        114
  28.1430        116
  28.1635        114
  28.1840        113
  28.2045        112
  28.2250        111
  28.2456         98
  28.2661        103
  28.2866         87
  28.3071         98
  28.3276        113
  28.3481        100
  28.3686        106
  28.3891        106
  28.4096        115
  28.4302         95
  28.4507        103
  28.4712        103
  28.4917        105
  28.5122         98
  28.5327         93
  28.5532         79
  28.5737         71
  28.5942         98
  28.6148         79
  28.6353         83
  28.6558         74
  28.6763         89
  28.6968         80
  28.7173         86
  28.7378         79
  28.7583        106
  28.7788         88
  28.7994        100
  28.8199         84
  28.8404         73
  28.8609         91
  28.8814         76
  28.9019        103
  28.9224         96
  28.9429        111
  28.9634         97
  28.9840         93
  29.0045         88
  29.0250        101
  29.0455         93
  29.0660        124
  29.0865        102
  29.1070         99
  29.1275        106
  29.1480         94
  29.1686        120
  29.1891        111
  29.2096        101
  29.2301        103
  29.2506         97
  29.2711        106
  29.2916        108
  29.3121         88
  29.3326         95
  29.3532        108
  29.3737         96
  29.3942         90
  29.4147        104
  29.4352         94
  29.4557         74
  29.4762         99
  29.4967         84
  29.5172         86
  29.5378         95
  29.5583         98
  29.5788         96
  29.5993        101
  29.6198         76
  29.6403         97
  29.6608        108
  29.6813        112
  29.7018         76
  29.7224         86
  29.7429         95
  29.7634         83
  29.7839         92
  29.8044         86
  29.8249         81
  29.8454        103
  29.8659         93
  29.8864         86
  29.9070         93
  29.9275         79
  29.9480         97
  29.9685         87
  29.9890         85
  30.0095         94
  30.0300         90
  30.0505         98
  30.0710         90
  30.0916         83
  30.1121         97
  30.1326         95
  30.1531         98
  30.1736         81
  30.1941         97
  30.2146        110
  30.2351        122
  30.2556        107
  30.2762         98
  30.2967        107
  30.3172         93
  30.3377        108
  30.3582         94
  30.3787        127
  30.3992         92
  30.4197        110
  30.4402        107
  30.4608        118
  30.4813        117
  30.5018        136
  30.5223        121
  30.5428        128
  30.5633        131
  30.5838        118
  30.6043        110
  30.6248        132
  30.6454        123
  30.6659        111
  30.6864        123
  30.7069        129
  30.7274        147
  30.7479        134
  30.7684        130
  30.7889        133
  30.8094        156
  30.8300        134
  30.8505        129
  30.8710        142
  30.8915        140
  30.9120        148
  30.9325        139
  30.9530        149
  30.9735        160
  30.9940        154
  31.0146        157
  31.0351        145
  31.0556        161
  31.0761        206
  31.0966        198
  31.1171        221
  31.1376        215
  31.1581        243
  31.1786        234
  31.1992        265
  31.2197        269
  31.2402        298
  31.2607        318
  31.2812        385
  31.3017        451
  31.3222        478
  31.3427        543
  31.3632        671
  31.3838        726
  31.4043        942
  31.4248       1088
  31.4453       1259
  31.4658       1725
  31.4863       2078
  31.5068       2800
  31.5273       3553
  31.5478       4052
  31.5683       4183
  31.5889       3528
  31.6094       2981
  31.6299       2896
  31.6504       2483
  31.6709       1826
  31.6914       1376
  31.7119       1033
  31.7324        834
  31.7529        641
  31.7735        556
  31.7940        501
  31.8145        384
  31.8350        356
  31.8555        313
  31.8760        275
  31.8965        275
  31.9170        207
  31.9375        219
  31.9581        201
  31.9786        191
  31.9991        184
  32.0196        161
  32.0401        170
  32.0606        184
  32.0811        157
  32.1016        142
  32.1221        121
  32.1427        131
  32.1632        132
  32.1837        124
  32.2042        120
  32.2247        125
  32.2452        132
  32.2657        120
  32.2862        103
  32.3067        123
  32.3273        104
  32.3478        104
  32.3683        118
  32.3888        107
  32.4093        100
  32.4298        106
  32.4503        112
  32.4708        120
  32.4913        113
  32.5119        123
  32.5324         86
  32.5529         94
  32.5734         86
  32.5939         99
  32.6144        101
  32.6349        107
  32.6554         90
  32.6759        103
  32.6965        103
  32.7170        105
  32.7375         84
  32.7580        103
  32.7785         90
  32.7990         89
  32.8195         84
  32.8400         89
  32.8605         92
  32.8811         98
  32.9016         85
  32.9221         99
  32.9426         79
  32.9631         77
  32.9836         89
  33.0041         82
  33.0246         87
  33.0451         95
  33.0657         88
  33.0862         86
  33.1067         85
  33.1272        107
  33.1477         87
  33.1682         88
  33.1887         88
  33.2092         77
  33.2297         81
  33.2503         72
  33.2708         84
  33.2913         95
  33.3118         78
  33.3323         71
  33.3528         76
  33.3733         79
  33.3938         93
  33.4143         89
  33.4349         87
  33.4554         87
  33.4759         94
  33.4964         80
  33.5169         82
  33.5374         93
  33.5579         68
  33.5784         93
  33.5989         77
  33.6195         87
  33.6400         93
  33.6605         83
  33.6810        101
  33.7015         79
  33.7220         76
  33.7425         75
  33.7630         77
  33.7835         64
  33.8041         74
  33.8246         96
  33.8451         77
  33.8656         90
  33.8861         85
  33.9066         94
  33.9271         89
  33.9476         78
  33.9681         86
  33.9887         89
  34.0092         83
  34.0297         71
  34.0502         69
  34.0707         79
  34.0912         70
  34.1117         87
  34.1322         84
  34.1527         93
  34.1733         86
  34.1938         62
  34.2143         84
  34.2348         95
  34.2553         93
  34.2758         94
  34.2963         92
  34.3168         89
  34.3373         73
  34.3579         91
  34.3784        105
  34.3989         63
  34.4194         68
  34.4399         85
  34.4604         78
  34.4809         94
  34.5014         98
  34.5219         68
  34.5425         84
  34.5630         82
  34.5835         69
  34.6040         94
  34.6245         87
  34.6450         79
  34.6655         89
  34.6860         86
  34.7065         94
  34.7271         92
  34.7476         86
  34.7681         90
  34.7886         86
  34.8091         91
  34.8296         96
  34.8501         89
  34.8706         91
  34.8911         87
  34.9117         87
  34.9322         83
  34.9527         68
  34.9732         70
  34.9937         71
  35.0142         71
  35.0347         78
  35.0552         71
  35.0757         79
  35.0963         78
  35.1168         71
  35.1373         78
  35.1578         72
  35.1783         78
  35.1988         67
  35.2193         61
  35.2398         69
  35.2603         55
  35.2809         71
  35.3014         66
  35.3219         77
  35.3424         72
  35.3629         88
  35.3834         75
  35.4039         71
  35.4244         82
  35.4449         78
  35.4655         61
  35.4860         76
  35.5065         61
  35.5270         76
  35.5475         85
  35.5680         97
  35.5885         69
  35.6090         82
  35.6295         66
  35.6501         70
  35.6706         74
  35.6911         63
  35.7116         51
  35.7321         60
  35.7526         67
  35.7731         71
  35.7936         70
  35.8141         69
  35.8347         79
  35.8552         58
  35.8757         75
  35.8962         67
  35.9167         82
  35.9372         69
  35.9577         59
  35.9782         76
  35.9987         75
  36.0193         66
  36.0398         65
  36.0603         72
  36.0808         65
  36.1013         67
  36.1218         72
  36.1423         59
  36.1628         88
  36.1833         70
  36.2039         70
  36.2244         81
  36.2449         61
  36.2654         63
  36.2859         70
  36.3064         70
  36.3269         56
  36.3474         61
  36.3679         75
  36.3885         88
  36.4090         64
  36.4295         68
  36.4500         60
  36.4705         67
  36.4910         69
  36.5115         67
  36.5320         63
  36.5525         75
  36.5731         76
  36.5936         54
  36.6141         52
  36.6346         64
  36.6551         65
  36.6756         89
  36.6961         75
  36.7166         67
  36.7371         69
  36.7577         85
  36.7782         83
  36.7987         70
  36.8192         73
  36.8397         61
  36.8602         74
  36.8807         57
  36.9012         62
  36.9217         80
  36.9423         53
  36.9628         44
  36.9833         61
  37.0038         58
  37.0243         44
  37.0448         60
  37.0653         65
  37.0858         69
  37.1063         53
  37.1269         73
  37.1474         63
  37.1679         73
  37.1884         64
  37.2089         56
  37.2294         72
  37.2499         65
  37.2704         75
  37.2909         70
  37.3115         83
  37.3320         71
  37.3525         70
  37.3730         59
  37.3935         65
  37.4140         64
  37.4345         80
  37.4550         73
  37.4755         62
  37.4961         74
  37.5166         72
  37.5371         70
  37.5576         51
  37.5781         75
  37.5986         65
  37.6191         63
  37.6396         62
  37.6601         60
  37.6807         64
  37.7012         71
  37.7217         64
  37.7422         72
  37.7627         59
  37.7832         61
  37.8037         61
  37.8242         69
  37.8447         79
  37.8653         70
  37.8858         60
  37.9063        100
  37.9268         71
  37.9473         82
  37.9678         75
  37.9883         74
  38.0088         71
  38.0293         86
  38.0499         90
  38.0704         72
  38.0909         68
  38.1114         93
  38.1319         71
  38.1524         78
  38.1729         65
  38.1934         68
  38.2139         69
  38.2345         57
  38.2550         70
  38.2755         70
  38.2960         80
  38.3165         87
  38.3370         76
  38.3575         73
  38.3780         75
  38.3985         79
  38.4191         79
  38.4396         68
  38.4601        107
  38.4806         81
  38.5011        103
  38.5216         99
  38.5421        111
  38.5626        108
  38.5831        125
  38.6037        127
  38.6242        103
  38.6447         98
  38.6652        152
  38.6857        138
  38.7062        191
  38.7267        183
  38.7472        221
  38.7677        235
  38.7883        267
  38.8088        365
  38.8293        417
  38.8498        528
  38.8703        727
  38.8908        865
  38.9113        789
  38.9318        765
  38.9523        672
  38.9729        634
  38.9934        597
  39.0139        564
  39.0344        450
  39.0549        329
  39.0754        282
  39.0959        230
  39.1164        195
  39.1369        154
  39.1575        134
  39.1780        158
  39.1985        123
  39.2190        116
  39.2395        112
  39.2600         91
  39.2805         94
  39.3010         92
  39.3215        104
  39.3420         95
  39.3626         97
  39.3831         79
  39.4036         83
  39.4241         73
  39.4446        101
  39.4651         82
  39.4856         93
  39.5061         84
  39.5266         83
  39.5472         77
  39.5677         83
  39.5882         91
  39.6087         89
  39.6292         87
  39.6497         82
  39.6702         75
  39.6907         77
  39.7112         79
  39.7318         80
  39.7523         77
  39.7728         86
  39.7933         64
  39.8138         81
  39.8343         62
  39.8548         92
  39.8753         69
  39.8958         68
  39.9164         76
  39.9369         49
  39.9574         59
  39.9779         66
  39.9984         64
  40.0189         65
  40.0394         70
  40.0599         74
  40.0804         70
  40.1010         59
  40.1215         58
  40.1420         63
  40.1625         66
  40.1830         60
  40.2035         63
  40.2240         58
  40.2445         63
  40.2650         72
  40.2856         68
  40.3061         52
  40.3266         61
  40.3471         75
  40.3676         63
  40.3881         74
  40.4086         73
  40.4291         71
  40.4496         59
  40.4702         69
  40.4907         85
  40.5112         77
  40.5317         69
  40.5522         63
  40.5727         61
  40.5932         59
  40.6137         85
  40.6342         72
  40.6548         70
  40.6753         69
  40.6958         71
  40.7163         66
  40.7368         65
  40.7573         77
  40.7778         58
  40.7983         85
  40.8188         62
  40.8394         73
  40.8599         64
  40.8804         79
  40.9009         65
  40.9214         90
  40.9419         75
  40.9624         63
  40.9829         55
  41.0034         97
  41.0240         66
  41.0445         72
  41.0650         83
  41.0855         70
  41.1060         77
  41.1265         64
  41.1470         61
  41.1675         61
  41.1880         74
  41.2086         74
  41.2291         60
  41.2496         78
  41.2701         55
  41.2906         66
  41.3111         53
  41.3316         64
  41.3521         67
  41.3726         52
  41.3932         55
  41.4137         61
  41.4342         62
  41.4547         51
  41.4752         62
  41.4957         70
  41.5162         62
  41.5367         76
  41.5572         75
  41.5778         67
  41.5983         49
  41.6188         69
  41.6393         72
  41.6598         73
  41.6803         63
  41.7008         74
  41.7213         63
  41.7418         63
  41.7624         62
  41.7829         66
  41.8034         79
  41.8239         55
  41.8444         66
  41.8649         71
  41.8854         45
  41.9059         72
  41.9264         64
  41.9470         73
  41.9675         55
  41.9880         59
  42.0085         53
  42.0290         63
  42.0495         65
  42.0700         64
  42.0905         64
  42.1110         62
  42.1316         71
  42.1521         74
  42.1726         69
  42.1931         77
  42.2136         77
  42.2341         68
  42.2546         70
  42.2751         76
  42.2956         78
  42.3162         84
  42.3367         73
  42.3572         76
  42.3777         79
  42.3982         81
  42.4187         71
  42.4392         70
  42.4597         70
  42.4802         65
  42.5008         75
  42.5213         67
  42.5418         58
  42.5623         60
  42.5828         76
  42.6033         55
  42.6238         77
  42.6443         61
  42.6648         66
  42.6854         60
  42.7059         68
  42.7264         68
  42.7469         57
  42.7674         64
  42.7879         62
  42.8084         77
  42.8289         62
  42.8494         74
  42.8700         66
  42.8905         63
  42.9110         60
  42.9315         71
  42.9520         57
  42.9725         61
  42.9930         76
  43.0135         65
  43.0340         56
  43.0546         85
  43.0751         67
  43.0956         77
  43.1161         84
  43.1366         82
  43.1571         74
  43.1776         87
  43.1981         78
  43.2186         58
  43.2392         86
  43.2597         78
  43.2802         95
  43.3007         92
  43.3212         75
  43.3417         69
  43.3622         94
  43.3827         75
  43.4032         74
  43.4238         64
  43.4443         81
  43.4648         74
  43.4853         77
  43.5058         68
  43.5263         46
  43.5468         70
  43.5673         64
  43.5878         69
  43.6084         72
  43.6289         71
  43.6494         79
  43.6699         76
  43.6904         57
  43.7109         84
  43.7314         65
  43.7519         74
  43.7724         75
  43.7930         62
  43.8135         69
  43.8340         74
  43.8545         74
  43.8750         79
  43.8955         84
  43.9160         80
  43.9365         78
  43.9570         65
  43.9776         79
  43.9981         61
  44.0186         58
  44.0391         73
  44.0596         84
  44.0801         85
  44.1006         81
  44.1211         88
  44.1416         79
  44.1622         89
  44.1827         89
  44.2032         83
  44.2237         76
  44.2442         63
  44.2647         89
  44.2852         92
  44.3057         82
  44.3262         81
  44.3468         90
  44.3673         89
  44.3878         83
  44.4083         89
  44.4288         86
  44.4493         89
  44.4698         60
  44.4903         96
  44.5108        103
  44.5314         83
  44.5519         73
  44.5724        103
  44.5929         97
  44.6134         91
  44.6339         81
  44.6544         93
  44.6749        103
  44.6954        112
  44.7160        104
  44.7365        110
  44.7570        100
  44.7775        126
  44.7980        127
  44.8185        126
  44.8390        129
  44.8595        155
  44.8800        162
  44.9006        160
  44.9211        196
  44.9416        197
  44.9621        171
  44.9826        183
  45.0031        261
  45.0236        275
  45.0441        285
  45.0646        305
  45.0852        380
  45.1057        446
  45.1262        495
  45.1467        563
  45.1672        749
  45.1877        898
  45.2082       1013
  45.2287       1137
  45.2492       1032
  45.2698        973
  45.2903        874
  45.3108        815
  45.3313        893
  45.3518        767
  45.3723        674
  45.3928        578
  45.4133        466
  45.4338        391
  45.4544        319
  45.4749        317
  45.4954        240
  45.5159        231
  45.5364        249
  45.5569        196
  45.5774        180
  45.5979        166
  45.6184        153
  45.6390        141
  45.6595        141
  45.6800        166
  45.7005        116
  45.7210        114
  45.7415        116
  45.7620        116
  45.7825         96
  45.8030         97
  45.8236        110
  45.8441        111
  45.8646         93
  45.8851         96
  45.9056        103
  45.9261         91
  45.9466         86
  45.9671         80
  45.9876         88
  46.0082         94
  46.0287         93
  46.0492         80
  46.0697         84
  46.0902         86
  46.1107         77
  46.1312         81
  46.1517         81
  46.1722         66
  46.1928         77
  46.2133         81
  46.2338         81
  46.2543         84
  46.2748         87
  46.2953         69
  46.3158         69
  46.3363         74
  46.3568         78
  46.3774         72
  46.3979         67
  46.4184         61
  46.4389         71
  46.4594         67
  46.4799         70
  46.5004         90
  46.5209         70
  46.5414         52
  46.5620         67
  46.5825         65
  46.6030         58
  46.6235         69
  46.6440         64
  46.6645         56
  46.6850         79
  46.7055         65
  46.7260         77
  46.7466         65
  46.7671         74
  46.7876         67
  46.8081         72
  46.8286         76
  46.8491         90
  46.8696         66
  46.8901         65
  46.9106         66
  46.9311         59
  46.9517         66
  46.9722         67
  46.9927         65
  47.0132         57
  47.0337         74
  47.0542         82
  47.0747         71
  47.0952         65
  47.1157         72
  47.1363         71
  47.1568         69
  47.1773         68
  47.1978         66
  47.2183         78
  47.2388         70
  47.2593         81
  47.2798         75
  47.3003         68
  47.3209         81
  47.3414         70
  47.3619         71
  47.3824         77
  47.4029         55
  47.4234         62
  47.4439         59
  47.4644         63
  47.4849         68
  47.5055         80
  47.5260         95
  47.5465         70
  47.5670         79
  47.5875         70
  47.6080         62
  47.6285         59
  47.6490         63
  47.6695         63
  47.6901         66
  47.7106         70
  47.7311         73
  47.7516         67
  47.7721         72
  47.7926         57
  47.8131         57
  47.8336         50
  47.8541         55
  47.8747         54
  47.8952         60
  47.9157         62
  47.9362         67
  47.9567         60
  47.9772         70
  47.9977         65
  48.0182         74
  48.0387         67
  48.0593         77
  48.0798         65
  48.1003         67
  48.1208         72
  48.1413         58
  48.1618         49
  48.1823         69
  48.2028         77
  48.2233         82
  48.2439         65
  48.2644         80
  48.2849         71
  48.3054         62
  48.3259         66
  48.3464         62
  48.3669         64
  48.3874         68
  48.4079         58
  48.4285         70
  48.4490         56
  48.4695         69
  48.4900         76
  48.5105         57
  48.5310         66
  48.5515         71
  48.5720         69
  48.5925         70
  48.6131         77
  48.6336         66
  48.6541         66
  48.6746         72
  48.6951         74
  48.7156         61
  48.7361         80
  48.7566         66
  48.7771         65
  48.7977         58
  48.8182         52
  48.8387         56
  48.8592         66
  48.8797         66
  48.9002         55
  48.9207         62
  48.9412         66
  48.9617         63
  48.9823         60
  49.0028         60
  49.0233         55
  49.0438         74
  49.0643         76
  49.0848         75
  49.1053         71
  49.1258         62
  49.1463         68
  49.1669         77
  49.1874         79
  49.2079         69
  49.2284         66
  49.2489         76
  49.2694         80
  49.2899         73
  49.3104         71
  49.3309         73
  49.3515         74
  49.3720         68
  49.3925         66
  49.4130         68
  49.4335         71
  49.4540         60
  49.4745         61
  49.4950         86
  49.5155         65
  49.5361         76
  49.5566         59
  49.5771         69
  49.5976         81
  49.6181         67
  49.6386         74
  49.6591         74
  49.6796         73
  49.7001         65
  49.7207         61
  49.7412         60
  49.7617         89
  49.7822         49
  49.8027         76
  49.8232         78
  49.8437         71
  49.8642         74
  49.8847         72
  49.9053         71
  49.9258         80
  49.9463         81
  49.9668         86
  49.9873         82
  50.0078         61
  50.0283         69
  50.0488         73
  50.0693         93
  50.0899         81
  50.1104         75
  50.1309         76
  50.1514         79
  50.1719         79
  50.1924         64
  50.2129         66
  50.2334         73
  50.2539         81
  50.2745         65
  50.2950         75
  50.3155         69
  50.3360         78
  50.3565         74
  50.3770         75
  50.3975         78
  50.4180         78
  50.4385         74
  50.4591         72
  50.4796         78
  50.5001         80
  50.5206         62
  50.5411         91
  50.5616         84
  50.5821         84
  50.6026         85
  50.6231         88
  50.6437         90
  50.6642         65
  50.6847         88
  50.7052         84
  50.7257         87
  50.7462         91
  50.7667         91
  50.7872        105
  50.8077        121
  50.8283        131
  50.8488        134
  50.8693        147
  50.8898        177
  50.9103        187
  50.9308        192
  50.9513        181
  50.9718        161
  50.9923        173
  51.0129        149
  51.0334        161
  51.0539        156
  51.0744        152
  51.0949        114
  51.1154        127
  51.1359        102
  51.1564        114
  51.1769         95
  51.1975        100
  51.2180         74
  51.2385         83
  51.2590         93
  51.2795         79
  51.3000         72
  51.3205         80
  51.3410         66
  51.3615         70
  51.3821         70
  51.4026         65
  51.4231         71
  51.4436         68
  51.4641         60
  51.4846         77
  51.5051         70
  51.5256         76
  51.5461         65
  51.5667         60
  51.5872         57
  51.6077         75
  51.6282         79
  51.6487         64
  51.6692         58
  51.6897         65
  51.7102         66
  51.7307         54
  51.7513         62
  51.7718         57
  51.7923         63
  51.8128         82
  51.8333         85
  51.8538         50
  51.8743         58
  51.8948         70
  51.9153         71
  51.9359         67
  51.9564         78
  51.9769         68
  51.9974         65
  52.0179         79
  52.0384         69
  52.0589         71
  52.0794         76
  52.0999         72
  52.1205         58
  52.1410         70
  52.1615         60
  52.1820         65
  52.2025         71
  52.2230         61
  52.2435         80
  52.2640         60
  52.2845         50
  52.3051         44
  52.3256         59
  52.3461         65
  52.3666         63
  52.3871         61
  52.4076         70
  52.4281         69
  52.4486         68
  52.4691         74
  52.4897         67
  52.5102         73
  52.5307         81
  52.5512         78
  52.5717         62
  52.5922         82
  52.6127         57
  52.6332         61
  52.6537         66
  52.6743         53
  52.6948         56
  52.7153         71
  52.7358         79
  52.7563         71
  52.7768         60
  52.7973         77
  52.8178         68
  52.8383         62
  52.8589         53
  52.8794         71
  52.8999         71
  52.9204         65
  52.9409         69
  52.9614         84
  52.9819         74
  53.0024         64
  53.0229         70
  53.0435         85
  53.0640         77
  53.0845         70
  53.1050         51
  53.1255         65
  53.1460         60
  53.1665         81
  53.1870         75
  53.2075         66
  53.2281         72
  53.2486         73
  53.2691         86
  53.2896         77
  53.3101         62
  53.3306         69
  53.3511         65
  53.3716         82
  53.3921         72
  53.4127         60
  53.4332         61
  53.4537         71
  53.4742         71
  53.4947         74
  53.5152         70
  53.5357         74
  53.5562         53
  53.5767         67
  53.5973         62
  53.6178         64
  53.6383         64
  53.6588         73
  53.6793         72
  53.6998         50
  53.7203         53
  53.7408         70
  53.7613         67
  53.7819         66
  53.8024         58
  53.8229         49
  53.8434         75
  53.8639         73
  53.8844         75
  53.9049         83
  53.9254         84
  53.9459         72
  53.9665         70
  53.9870         62
  54.0075         63
  54.0280         79
  54.0485         78
  54.0690         69
  54.0895         76
  54.1100         77
  54.1305         87
  54.1511         77
  54.1716         78
  54.1921         78
  54.2126         82
  54.2331         62
  54.2536         68
  54.2741         67
  54.2946         74
  54.3151         86
  54.3357         72
  54.3562         82
  54.3767         72
  54.3972         81
  54.4177         77
  54.4382         85
  54.4587         65
  54.4792         75
  54.4997         77
  54.5203         74
  54.5408         63
  54.5613         83
  54.5818         96
  54.6023         72
  54.6228         74
  54.6433         66
  54.6638         91
  54.6843         94
  54.7048         67
  54.7254         55
  54.7459         87
  54.7664         71
  54.7869         80
  54.8074         80
  54.8279         78
  54.8484         89
  54.8689         77
  54.8894         79
  54.9100         77
  54.9305         69
  54.9510         71
  54.9715         63
  54.9920         82
  55.0125         75
  55.0330         79
  55.0535         85
  55.0740         78
  55.0946        104
  55.1151         58
  55.1356         79
  55.1561         86
  55.1766         79
  55.1971         74
  55.2176         79
  55.2381         85
  55.2586         70
  55.2792         86
  55.2997         76
  55.3202         81
  55.3407         81
  55.3612         86
  55.3817         91
  55.4022        105
  55.4227         98
  55.4432         77
  55.4638        101
  55.4843         91
  55.5048        107
  55.5253        117
  55.5458        117
  55.5663        110
  55.5868         90
  55.6073        111
  55.6278        106
  55.6484        105
  55.6689        116
  55.6894        128
  55.7099         99
  55.7304        114
  55.7509        122
  55.7714        130
  55.7919        140
  55.8124        164
  55.8330        145
  55.8535        157
  55.8740        164
  55.8945        178
  55.9150        210
  55.9355        214
  55.9560        227
  55.9765        266
  55.9970        261
  56.0176        305
  56.0381        322
  56.0586        350
  56.0791        411
  56.0996        501
  56.1201        615
  56.1406        743
  56.1611        862
  56.1816        981
  56.2022        992
  56.2227        838
  56.2432        764
  56.2637        737
  56.2842        594
  56.3047        685
  56.3252        704
  56.3457        618
  56.3662        573
  56.3868        494
  56.4073        404
  56.4278        366
  56.4483        304
  56.4688        312
  56.4893        219
  56.5098        214
  56.5303        181
  56.5508        187
  56.5714        178
  56.5919        149
  56.6124        163
  56.6329        136
  56.6534        120
  56.6739        123
  56.6944        139
  56.7149        110
  56.7354        112
  56.7560         96
  56.7765        127
  56.7970        105
  56.8175         90
  56.8380         90
  56.8585         83
  56.8790         79
  56.8995         81
  56.9200         82
  56.9406         92
  56.9611         67
  56.9816         67
  57.0021         76
  57.0226         91
  57.0431         79
  57.0636         88
  57.0841         69
  57.1046         75
  57.1252         75
  57.1457         75
  57.1662         72
  57.1867         91
  57.2072         70
  57.2277         90
  57.2482         67
  57.2687         85
  57.2892         74
  57.3098         60
  57.3303         70
  57.3508         72
  57.3713         62
  57.3918         74
  57.4123         77
  57.4328         73
  57.4533         60
  57.4738         80
  57.4944         61
  57.5149         65
  57.5354         71
  57.5559         74
  57.5764         65
  57.5969         64
  57.6174         75
  57.6379         69
  57.6584         83
  57.6790         74
  57.6995         64
  57.7200         69
  57.7405         82
  57.7610         69
  57.7815         56
  57.8020         75
  57.8225         66
  57.8430         65
  57.8636         74
  57.8841         69
  57.9046         55
  57.9251         62
  57.9456         82
  57.9661         70
  57.9866         64
  58.0071         71
  58.0276         54
  58.0482         72
  58.0687         68
  58.0892         64
  58.1097         65
  58.1302         53
  58.1507         82
  58.1712         63
  58.1917         54
  58.2122         73
  58.2328         53
  58.2533         61
  58.2738         64
  58.2943         55
  58.3148         69
  58.3353         62
  58.3558         68
  58.3763         63
  58.3968         55
  58.4174         75
  58.4379         79
  58.4584         54
  58.4789         64
  58.4994         70
  58.5199         75
  58.5404         58
  58.5609         57
  58.5814         59
  58.6020         52
  58.6225         56
  58.6430         54
  58.6635         69
  58.6840         74
  58.7045         57
  58.7250         59
  58.7455         73
  58.7660         65
  58.7866         70
  58.8071         61
  58.8276         72
  58.8481         54
  58.8686         55
  58.8891         63
  58.9096         68
  58.9301         65
  58.9506         60
  58.9712         68
  58.9917         54
  59.0122         62
  59.0327         66
  59.0532         53
  59.0737         63
  59.0942         53
  59.1147         71
  59.1352         73
  59.1558         61
  59.1763         53
  59.1968         60
  59.2173         74
  59.2378         57
  59.2583         65
  59.2788         61
  59.2993         62
  59.3198         55
  59.3404         64
  59.3609         79
  59.3814         63
  59.4019         60
  59.4224         61
  59.4429         69
  59.4634         59
  59.4839         75
  59.5044         64
  59.5250         68
  59.5455         58
  59.5660         48
  59.5865         61
  59.6070         62
  59.6275         60
  59.6480         69
  59.6685         64
  59.6890         64
  59.7096         46
  59.7301         63
  59.7506         48
  59.7711         56
  59.7916         52
  59.8121         56
  59.8326         55
  59.8531         70
  59.8736         71
  59.8942         51
  59.9147         71
  59.9352         52
  59.9557         56
  59.9762         79
  59.9967         65
  60.0172         62
  60.0377         51
  60.0582         65
  60.0788         69
  60.0993         73
  60.1198         63
  60.1403         56
  60.1608         67
  60.1813         63
  60.2018         59
  60.2223         62
  60.2428         60
  60.2634         60
  60.2839         59
  60.3044         66
  60.3249         58
  60.3454         58
  60.3659         64
  60.3864         56
  60.4069         50
  60.4274         58
  60.4480         47
  60.4685         55
  60.4890         59
  60.5095         53
  60.5300         59
  60.5505         60
  60.5710         39
  60.5915         68
  60.6120         64
  60.6326         48
  60.6531         63
  60.6736         60
  60.6941         68
  60.7146         57
  60.7351         64
  60.7556         50
  60.7761         57
  60.7966         51
  60.8172         48
  60.8377         76
  60.8582         55
  60.8787         52
  60.8992         68
  60.9197         62
  60.9402         56
  60.9607         67
  60.9812         56
  61.0018         57
  61.0223         52
  61.0428         46
  61.0633         52
  61.0838         46
  61.1043         68
  61.1248         50
  61.1453         45
  61.1658         50
  61.1864         61
  61.2069         66
  61.2274         67
  61.2479         60
  61.2684         49
  61.2889         51
  61.3094         48
  61.3299         53
  61.3504         45
  61.3710         58
  61.3915         59
  61.4120         59
  61.4325         58
  61.4530         57
  61.4735         53
  61.4940         38
  61.5145         59
  61.5350         52
  61.5556         65
  61.5761         57
  61.5966         60
  61.6171         51
  61.6376         55
  61.6581         58
  61.6786         60
  61.6991         62
  61.7196         53
  61.7402         57
  61.7607         59
  61.7812         51
  61.8017         53
  61.8222         56
  61.8427         72
  61.8632         65
  61.8837         55
  61.9042         58
  61.9248         66
  61.9453         59
  61.9658         55
  61.9863         51
  62.0068         45
  62.0273         48
  62.0478         52
  62.0683         57
  62.0888         55
  62.1094         63
  62.1299         63
  62.1504         71
  62.1709         61
  62.1914         54
  62.2119         51
  62.2324         63
  62.2529         57
  62.2734         55
  62.2939         63
  62.3145         63
  62.3350         48
  62.3555         57
  62.3760         68
  62.3965         62
  62.4170         54
  62.4375         51
  62.4580         62
  62.4785         55
  62.4991         51
  62.5196         58
  62.5401         53
  62.5606         60
  62.5811         59
  62.6016         68
  62.6221         48
  62.6426         56
  62.6631         51
  62.6837         51
  62.7042         58
  62.7247         45
  62.7452         71
  62.7657         61
  62.7862         63
  62.8067         64
  62.8272         50
  62.8477         68
  62.8683         64
  62.8888         66
  62.9093         67
  62.9298         67
  62.9503         54
  62.9708         58
  62.9913         46
  63.0118         47
  63.0323         62
  63.0529         40
  63.0734         53
  63.0939         69
  63.1144         58
  63.1349         53
  63.1554         49
  63.1759         64
  63.1964         57
  63.2169         48
  63.2375         54
  63.2580         62
  63.2785         57
  63.2990         69
  63.3195         53
  63.3400         58
  63.3605         56
  63.3810         44
  63.4015         56
  63.4221         42
  63.4426         58
  63.4631         67
  63.4836         40
  63.5041         45
  63.5246         58
  63.5451         53
  63.5656         54
  63.5861         54
  63.6067         63
  63.6272         51
  63.6477         56
  63.6682         59
  63.6887         41
  63.7092         58
  63.7297         56
  63.7502         61
  63.7707         39
  63.7913         62
  63.8118         61
  63.8323         56
  63.8528         50
  63.8733         62
  63.8938         45
  63.9143         50
  63.9348         60
  63.9553         66
  63.9759         57
  63.9964         37
  64.0169         58
  64.0374         55
  64.0579         67
  64.0784         59
  64.0989         63
  64.1194         64
  64.1399         53
  64.1605         52
  64.1810         61
  64.2015         50
  64.2220         40
  64.2425         60
  64.2630         72
  64.2835         66
  64.3040         58
  64.3245         52
  64.3451         71
  64.3656         62
  64.3861         69
  64.4066         51
  64.4271         38
  64.4476         59
  64.4681         52
  64.4886         55
  64.5091         51
  64.5297         61
  64.5502         60
  64.5707         57
  64.5912         50
  64.6117         43
  64.6322         62
  64.6527         66
  64.6732         73
  64.6937         56
  64.7143         49
  64.7348         59
  64.7553         63
  64.7758         51
  64.7963         74
  64.8168         56
  64.8373         58
  64.8578         50
  64.8783         52
  64.8989         63
  64.9194         59
  64.9399         73
  64.9604         66
  64.9809         53
  65.0014         56
  65.0219         59
  65.0424         61
  65.0629         71
  65.0835         61
  65.1040         68
  65.1245         73
  65.1450         70
  65.1655         74
  65.1860         79
  65.2065         58
  65.2270         71
  65.2475         83
  65.2681         90
  65.2886         65
  65.3091         78
  65.3296         72
  65.3501         68
  65.3706         64
  65.3911         61
  65.4116         91
  65.4321        100
  65.4527         90
  65.4732         83
  65.4937         99
  65.5142         86
  65.5347         96
  65.5552        109
  65.5757        108
  65.5962        120
  65.6167        132
  65.6373        134
  65.6578        123
  65.6783        150
  65.6988        160
  65.7193        170
  65.7398        202
  65.7603        217
  65.7808        252
  65.8013        296
  65.8219        351
  65.8424        397
  65.8629        435
  65.8834        470
  65.9039        417
  65.9244        407
  65.9449        393
  65.9654        337
  65.9859        346
  66.0065        318
  66.0270        303
  66.0475        329
  66.0680        297
  66.0885        298
  66.1090        232
  66.1295        235
  66.1500        218
  66.1705        188
  66.1911        174
  66.2116        134
  66.2321        117
  66.2526        104
  66.2731        125
  66.2936        113
  66.3141        101
  66.3346         82
  66.3551         87
  66.3757         90
  66.3962         83
  66.4167         94
  66.4372         98
  66.4577         73
  66.4782         61
  66.4987         78
  66.5192         72
  66.5397         78
  66.5603         64
  66.5808         74
  66.6013         61
  66.6218         63
  66.6423         59
  66.6628         77
  66.6833         76
  66.7038         76
  66.7243         53
  66.7449         69
  66.7654         63
  66.7859         63
  66.8064         58
  66.8269         57
  66.8474         62
  66.8679         64
  66.8884         56
  66.9089         68
  66.9295         69
  66.9500         61
  66.9705         55
  66.9910         49
  67.0115         73
  67.0320         60
  67.0525         54
  67.0730         59
  67.0935         63
  67.1141         56
  67.1346         57
  67.1551         53
  67.1756         57
  67.1961         50
  67.2166         63
  67.2371         70
  67.2576         61
  67.2781         58
  67.2987         63
  67.3192         53
  67.3397         64
  67.3602         60
  67.3807         45
  67.4012         54
  67.4217         54
  67.4422         61
  67.4627         45
  67.4833         70
  67.5038         69
  67.5243         54
  67.5448         72
  67.5653         49
  67.5858         60
  67.6063         53
  67.6268         63
  67.6473         62
  67.6679         38
  67.6884         52
  67.7089         43
  67.7294         49
  67.7499         66
  67.7704         48
  67.7909         56
  67.8114         53
  67.8319         47
  67.8525         53
  67.8730         58
  67.8935         52
  67.9140         59
  67.9345         52
  67.9550         42
  67.9755         55
  67.9960         47
  68.0165         49
  68.0371         58
  68.0576         70
  68.0781         54
  68.0986         65
  68.1191         69
  68.1396         47
  68.1601         61
  68.1806         57
  68.2011         46
  68.2217         45
  68.2422         61
  68.2627         52
  68.2832         68
  68.3037         51
  68.3242         56
  68.3447         55
  68.3652         64
  68.3857         56
  68.4063         55
  68.4268         58
  68.4473         45
  68.4678         63
  68.4883         59
  68.5088         49
  68.5293         49
  68.5498         51
  68.5703         59
  68.5909         60
  68.6114         68
  68.6319         68
  68.6524         52
  68.6729         64
  68.6934         62
  68.7139         55
  68.7344         54
  68.7549         51
  68.7755         60
  68.7960         51
  68.8165         57
  68.8370         59
  68.8575         51
  68.8780         65
  68.8985         61
  68.9190         43
  68.9395         69
  68.9601         62
  68.9806         53
  69.0011         49
  69.0216         63
  69.0421         61
  69.0626         51
  69.0831         52
  69.1036         54
  69.1241         55
  69.1447         68
  69.1652         67
  69.1857         66
  69.2062         58
  69.2267         66
  69.2472         68
  69.2677         59
  69.2882         44
  69.3087         53
  69.3293         45
  69.3498         46
  69.3703         51
  69.3908         45
  69.4113         53
  69.4318         65
  69.4523         61
  69.4728         48
  69.4933         44
  69.5139         60
  69.5344         74
  69.5549         53
  69.5754         63
  69.5959         53
  69.6164         55
  69.6369         37
  69.6574         50
  69.6779         58
  69.6985         67
  69.7190         56
  69.7395         37
  69.7600         57
  69.7805         60
  69.8010         52
  69.8215         73
  69.8420         58
  69.8625         53
  69.8831         43
  69.9036         55
  69.9241         59
  69.9446         61
  69.9651         54
  69.9856         56
  70.0061         56
  70.0266         40
  70.0471         58
  70.0676         66
  70.0882         52
  70.1087         60
  70.1292         63
  70.1497         67
  70.1702         51
  70.1907         52
  70.2112         65
  70.2317         64
  70.2522         74
  70.2728         47
  70.2933         69
  70.3138         62
  70.3343         67
  70.3548         66
  70.3753         69
  70.3958         71
  70.4163         75
  70.4368         80
  70.4574         98
  70.4779         67
  70.4984         70
  70.5189         75
  70.5394         62
  70.5599         85
  70.5804         56
  70.6009         72
  70.6214         79
  70.6420         62
  70.6625         57
  70.6830         67
  70.7035         74
  70.7240         67
  70.7445         65
  70.7650         65
  70.7855         63
  70.8060         63
  70.8266         56
  70.8471         49
  70.8676         60
  70.8881         57
  70.9086         52
  70.9291         61
  70.9496         45
  70.9701         53
  70.9906         57
  71.0112         50
  71.0317         55
  71.0522         54
  71.0727         58
  71.0932         64
  71.1137         58
  71.1342         60
  71.1547         66
  71.1752         62
  71.1958         59
  71.2163         42
  71.2368         54
  71.2573         41
  71.2778         47
  71.2983         46
  71.3188         61
  71.3393         72
  71.3598         50
  71.3804         51
  71.4009         60
  71.4214         50
  71.4419         54
  71.4624         41
  71.4829         52
  71.5034         58
  71.5239         52
  71.5444         71
  71.5650         53
  71.5855         52
  71.6060         64
  71.6265         52
  71.6470         51
  71.6675         61
  71.6880         57
  71.7085         61
  71.7290         52
  71.7496         45
  71.7701         48
  71.7906         44
  71.8111         34
  71.8316         52
  71.8521         53
  71.8726         54
  71.8931         62
  71.9136         51
  71.9342         60
  71.9547         54
  71.9752         49
  71.9957         54
  72.0162         66
  72.0367         56
  72.0572         44
  72.0777         58
  72.0982         65
  72.1188         60
  72.1393         49
  72.1598         34
  72.1803         51
  72.2008         53
  72.2213         41
  72.2418         44
  72.2623         41
  72.2828         46
  72.3034         47
  72.3239         48
  72.3444         51
  72.3649         48
  72.3854         55
  72.4059         39
  72.4264         46
  72.4469         56
  72.4674         57
  72.4880         49
  72.5085         70
  72.5290         47
  72.5495         56
  72.5700         56
  72.5905         49
  72.6110         59
  72.6315         60
  72.6520         52
  72.6726         53
  72.6931         63
  72.7136         55
  72.7341         41
  72.7546         45
  72.7751         60
  72.7956         52
  72.8161         45
  72.8366         43
  72.8572         53
  72.8777         56
  72.8982         56
  72.9187         57
  72.9392         60
  72.9597         49
  72.9802         49
  73.0007         56
  73.0212         59
  73.0418         56
  73.0623         56
  73.0828         59
  73.1033         60
  73.1238         63
  73.1443         43
  73.1648         52
  73.1853         55
  73.2058         74
  73.2264         55
  73.2469         43
  73.2674         68
  73.2879         49
  73.3084         48
  73.3289         48
  73.3494         58
  73.3699         46
  73.3904         62
  73.4110         61
  73.4315         57
  73.4520         40
  73.4725         53
  73.4930         55
  73.5135         72
  73.5340         67
  73.5545         68
  73.5750         54
  73.5956         49
  73.6161         71
  73.6366         54
  73.6571         55
  73.6776         65
  73.6981         61
  73.7186         51
  73.7391         56
  73.7596         46
  73.7802         52
  73.8007         52
  73.8212         52
  73.8417         57
  73.8622         52
  73.8827         60
  73.9032         67
  73.9237         58
  73.9442         61
  73.9648         58
  73.9853         60
  74.0058         57
  74.0263         57
  74.0468         58
  74.0673         55
  74.0878         51
  74.1083         54
  74.1288         52
  74.1494         63
  74.1699         52
  74.1904         54
  74.2109         68
  74.2314         66
  74.2519         70
  74.2724         55
  74.2929         61
  74.3134         72
  74.3340         59
  74.3545         64
  74.3750         83
  74.3955         58
  74.4160         72
  74.4365         88
  74.4570         74
  74.4775         90
  74.4980         82
  74.5186         73
  74.5391         88
  74.5596         92
  74.5801         81
  74.6006         95
  74.6211         94
  74.6416         91
  74.6621        114
  74.6826        102
  74.7032        135
  74.7237        136
  74.7442        126
  74.7647        161
  74.7852        180
  74.8057        187
  74.8262        223
  74.8467        228
  74.8672        271
  74.8878        284
  74.9083        260
  74.9288        236
  74.9493        221
  74.9698        237
  74.9903        219
  75.0108        212
  75.0313        197
  75.0518        219
  75.0724        187
  75.0929        196
  75.1134        191
  75.1339        193
  75.1544        170
  75.1749        180
  75.1954        150
  75.2159        127
  75.2364        134
  75.2570        123
  75.2775        116
  75.2980         86
  75.3185         98
  75.3390         80
  75.3595         71
  75.3800         88
  75.4005         95
  75.4210         75
  75.4416         86
  75.4621         67
  75.4826         71
  75.5031         64
  75.5236         63
  75.5441         65
  75.5646         65
  75.5851         53
  75.6056         74
  75.6262         57
  75.6467         63
  75.6672         76
  75.6877         57
  75.7082         61
  75.7287         55
  75.7492         62
  75.7697         56
  75.7902         54
  75.8108         56
  75.8313         62
  75.8518         55
  75.8723         46
  75.8928         60
  75.9133         51
  75.9338         42
  75.9543         52
  75.9748         53
  75.9954         49
  76.0159         72
  76.0364         53
  76.0569         53
  76.0774         50
  76.0979         49
  76.1184         43
  76.1389         39
  76.1594         41
  76.1800         47
  76.2005         64
  76.2210         53
  76.2415         60
  76.2620         54
  76.2825         67
  76.3030         52
  76.3235         38
  76.3440         62
  76.3646         46
  76.3851         31
  76.4056         46
  76.4261         59
  76.4466         48
  76.4671         51
  76.4876         50
  76.5081         43
  76.5286         44
  76.5492         42
  76.5697         61
  76.5902         51
  76.6107         61
  76.6312         52
  76.6517         53
  76.6722         66
  76.6927         56
  76.7132         51
  76.7338         56
  76.7543         51
  76.7748         59
  76.7953         51
  76.8158         44
  76.8363         51
  76.8568         49
  76.8773         48
  76.8978         51
  76.9184         58
  76.9389         59
  76.9594         60
  76.9799         42
  77.0004         48
  77.0209         52
  77.0414         52
  77.0619         41
  77.0824         57
  77.1030         44
  77.1235         57
  77.1440         40
  77.1645         56
  77.1850         59
  77.2055         45
  77.2260         44
  77.2465         47
  77.2670         60
  77.2876         52
  77.3081         42
  77.3286         59
  77.3491         57
  77.3696         59
  77.3901         36
  77.4106         44
  77.4311         44
  77.4516         55
  77.4722         39
  77.4927         49
  77.5132         39
  77.5337         52
  77.5542         59
  77.5747         42
  77.5952         46
  77.6157         47
  77.6362         42
  77.6567         42
  77.6773         51
  77.6978         62
  77.7183         60
  77.7388         45
  77.7593         38
  77.7798         45
  77.8003         48
  77.8208         57
  77.8413         65
  77.8619         41
  77.8824         35
  77.9029         49
  77.9234         43
  77.9439         55
  77.9644         50
  77.9849         42
  78.0054         40
  78.0259         46
  78.0465         55
  78.0670         65
  78.0875         49
  78.1080         43
  78.1285         49
  78.1490         43
  78.1695         51
  78.1900         50
  78.2105         46
  78.2311         39
  78.2516         55
  78.2721         47
  78.2926         42
  78.3131         44
  78.3336         52
  78.3541         62
  78.3746         54
  78.3951         47
  78.4157         62
  78.4362         50
  78.4567         47
  78.4772         51
  78.4977         42
  78.5182         50
  78.5387         56
  78.5592         59
  78.5797         57
  78.6003         55
  78.6208         48
  78.6413         65
  78.6618         53
  78.6823         56
  78.7028         67
  78.7233         58
  78.7438         59
  78.7643         58
  78.7849         57
  78.8054         54
  78.8259         55
  78.8464         52
  78.8669         62
  78.8874         66
  78.9079         46
  78.9284         55
  78.9489         53
  78.9695         51
  78.9900         63
  79.0105         59
  79.0310         76
  79.0515         62
  79.0720         65
  79.0925         58
  79.1130         59
  79.1335         77
  79.1541         81
  79.1746         88
  79.1951        102
  79.2156        113
  79.2361        130
  79.2566         96
  79.2771        115
  79.2976        110
  79.3181         93
  79.3387         80
  79.3592        109
  79.3797         97
  79.4002         81
  79.4207         78
  79.4412         76
  79.4617         83
  79.4822         93
  79.5027         84
  79.5233         72
  79.5438         70
  79.5643         85
  79.5848         67
  79.6053         63
  79.6258         53
  79.6463         59
  79.6668         57
  79.6873         71
  79.7079         58
  79.7284         56
  79.7489         59
  79.7694         56
  79.7899         49
  79.8104         50
  79.8309         60
  79.8514         69
  79.8719         62
  79.8925         39
  79.9130         37
  79.9335         59
  79.9540         63
  79.9745         46
  79.9950         52
