# Supplementary material for: Low-temperature fabrication of BTO-based relaxor ferroelectric thick films with multi-layered architecture
Source: RSC Adv. 2026 May 18;16(29):26238–48. doi: 10.1039/d6ra02102f (PMC13185808; doi:10.1039/d6ra02102f)
Supplement: RA-016-D6RA02102F-s001 [file RA-016-D6RA02102F-s001.zip › Data availability/XRD/BTO-850-1h-1310-3h-UXD.uxd]

; (content of file D:\20260205\zhw0205\BTO-850-1h-1310-3h.raw)
_FILEVERSION = 3
_SAMPLE = "Commander Sample ID"
_+SAMPLE = 
_SITE = 
_USER = "Lab Manager"
_GONIOMETER_CODE = 21
; Goniometer : D8 theta/theta, stage : Unknown
_SAMPLE_CHANGER_CODE = 0
_ATTACHMENTS_CODE = 0
_GONIOMETER_RADIUS = 310
_FIXED_DIVSLIT = 10.5
_MONOCHROMATOR = 0
; Incident beam monochromator : None
_BETA_FILTER = N
_ANALYZER_CODE = 0
; Received beam analyzer : None
_DATEMEASURED = "05-Feb-2026 16:08:46"
_RUNTIME = 316.6
_WL_UNIT = A
_WL1 = 1.5406
_WL2 = 1.54439
_WL3 = 1.39222
_WLRATIO = 0.5
_ANODE = Cu
_V4_INF_USER = Lab Manager
_V4_INF_SAMPLEID = Commander Sample ID
_V4_INF_CREATOR = BrmlToV4Converter
_V4_INF_CREATOR_VERSION = 6.5.0.0

; Data for range 1
_DRIVE = COUPLED
_STEPTIME = 18.9
_STEPSIZE = 0.0205111
_STEPMODE = C
_START = 20.0001
_THETA = 10.0001
_2THETA = 20.0001
_KHI = 0
_PHI = 0
_X = 0
_Y = 0
_Z = 0
_DETECTOR = 5
; Detector type : Unknown
_DETECTORSLIT = out
_AUX1 = 0
_AUX2 = 0
_AUX3 = 0
_TIMESTARTED = 0
_TEMP_RATE = -1
_TEMP_DELAY = -1
_KV = 40
_MA = 40
_RANGE_WL = 1.5418
_3DPLANE = 0
_V4_ADDITIONALDETECTOR = 257
_V4_PSD2THETA = 9999
_V4_PSDCHANNEL1 = 0
_V4_PSDAPERTURE = 2.907
_V4_PSDTYPE = 5
_V4_PSDFIXED = 0
_V4_COUNTERS_MASK = 4096
_V4_DRIVES_MASK = 0
_V4_ENCODERS_MASK = 0
_2THETACOUNTS = 1
; 2THETA  PSD
  20.0001        106
  20.0206        102
  20.0411        102
  20.0616        106
  20.0821        122
  20.1027        119
  20.1232        109
  20.1437        104
  20.1642        106
  20.1847        111
  20.2052        106
  20.2257        104
  20.2462        116
  20.2667        112
  20.2873        104
  20.3078        117
  20.3283        120
  20.3488         88
  20.3693        111
  20.3898        119
  20.4103         95
  20.4308        111
  20.4513         89
  20.4719         96
  20.4924        120
  20.5129        103
  20.5334        117
  20.5539         95
  20.5744        102
  20.5949         99
  20.6154        104
  20.6359        112
  20.6565        102
  20.6770        106
  20.6975        117
  20.7180        125
  20.7385        100
  20.7590        117
  20.7795         99
  20.8000        100
  20.8205        103
  20.8411        109
  20.8616        100
  20.8821         83
  20.9026        114
  20.9231         91
  20.9436        102
  20.9641        105
  20.9846        108
  21.0051        103
  21.0257         86
  21.0462         98
  21.0667        105
  21.0872        104
  21.1077         96
  21.1282         95
  21.1487        118
  21.1692        111
  21.1897        115
  21.2103        105
  21.2308        102
  21.2513        104
  21.2718         84
  21.2923         89
  21.3128        104
  21.3333        106
  21.3538        112
  21.3743         94
  21.3949        109
  21.4154        114
  21.4359        106
  21.4564        114
  21.4769        102
  21.4974        113
  21.5179        118
  21.5384        103
  21.5589        104
  21.5795        117
  21.6000        130
  21.6205        111
  21.6410        122
  21.6615        131
  21.6820        135
  21.7025        139
  21.7230        125
  21.7435        136
  21.7641        127
  21.7846        142
  21.8051        156
  21.8256        148
  21.8461        190
  21.8666        172
  21.8871        194
  21.9076        237
  21.9281        234
  21.9487        291
  21.9692        295
  21.9897        329
  22.0102        372
  22.0307        414
  22.0512        416
  22.0717        439
  22.0922        481
  22.1127        458
  22.1333        472
  22.1538        471
  22.1743        492
  22.1948        534
  22.2153        571
  22.2358        629
  22.2563        640
  22.2768        538
  22.2973        510
  22.3179        434
  22.3384        376
  22.3589        253
  22.3794        229
  22.3999        188
  22.4204        187
  22.4409        163
  22.4614        160
  22.4819        132
  22.5025        127
  22.5230        132
  22.5435        129
  22.5640        106
  22.5845        105
  22.6050        124
  22.6255        116
  22.6460        118
  22.6665         99
  22.6871        102
  22.7076         94
  22.7281         90
  22.7486         79
  22.7691        110
  22.7896        115
  22.8101        100
  22.8306         91
  22.8511         84
  22.8717         96
  22.8922         87
  22.9127         94
  22.9332         83
  22.9537        105
  22.9742         97
  22.9947         85
  23.0152         80
  23.0357         93
  23.0563         87
  23.0768         83
  23.0973         81
  23.1178         84
  23.1383         95
  23.1588        115
  23.1793        101
  23.1998         90
  23.2203        101
  23.2409         80
  23.2614        101
  23.2819         85
  23.3024         97
  23.3229         82
  23.3434         84
  23.3639        102
  23.3844         78
  23.4049         81
  23.4255         82
  23.4460         88
  23.4665         77
  23.4870         91
  23.5075         86
  23.5280         83
  23.5485         74
  23.5690         79
  23.5895         75
  23.6101         90
  23.6306         93
  23.6511         96
  23.6716         81
  23.6921         81
  23.7126         91
  23.7331         75
  23.7536         75
  23.7741         89
  23.7947         77
  23.8152         89
  23.8357         96
  23.8562        112
  23.8767        114
  23.8972        104
  23.9177        104
  23.9382        119
  23.9587        113
  23.9792        105
  23.9998        119
  24.0203        109
  24.0408        108
  24.0613         93
  24.0818         79
  24.1023        118
  24.1228        107
  24.1433         84
  24.1638         92
  24.1844         90
  24.2049        106
  24.2254         98
  24.2459         98
  24.2664         95
  24.2869         92
  24.3074         89
  24.3279        103
  24.3484        101
  24.3690        120
  24.3895         88
  24.4100         70
  24.4305         80
  24.4510         75
  24.4715         74
  24.4920        102
  24.5125         74
  24.5330         99
  24.5536         75
  24.5741         95
  24.5946         78
  24.6151         66
  24.6356         89
  24.6561         76
  24.6766         76
  24.6971         83
  24.7176         86
  24.7382         80
  24.7587         99
  24.7792         74
  24.7997         88
  24.8202         87
  24.8407         72
  24.8612         93
  24.8817         79
  24.9022         80
  24.9228         69
  24.9433         74
  24.9638         71
  24.9843         98
  25.0048         68
  25.0253         64
  25.0458         78
  25.0663         77
  25.0868         72
  25.1074         78
  25.1279         81
  25.1484         65
  25.1689         77
  25.1894         74
  25.2099         91
  25.2304         88
  25.2509         79
  25.2714         88
  25.2920         91
  25.3125         82
  25.3330         86
  25.3535         73
  25.3740         74
  25.3945         66
  25.4150         70
  25.4355         74
  25.4560         75
  25.4766         65
  25.4971         76
  25.5176         76
  25.5381         74
  25.5586         88
  25.5791         74
  25.5996         74
  25.6201         72
  25.6406         75
  25.6612         76
  25.6817         82
  25.7022         92
  25.7227         77
  25.7432         73
  25.7637         84
  25.7842         64
  25.8047         70
  25.8252         85
  25.8458         86
  25.8663         76
  25.8868         68
  25.9073         75
  25.9278         74
  25.9483         86
  25.9688         73
  25.9893         87
  26.0098         74
  26.0304         79
  26.0509         59
  26.0714         88
  26.0919         79
  26.1124         74
  26.1329         89
  26.1534         78
  26.1739         78
  26.1944         73
  26.2150         78
  26.2355         86
  26.2560         78
  26.2765         73
  26.2970         73
  26.3175         76
  26.3380         91
  26.3585         86
  26.3790         87
  26.3996         79
  26.4201         79
  26.4406         68
  26.4611         68
  26.4816         67
  26.5021         86
  26.5226         74
  26.5431         85
  26.5636         90
  26.5842         75
  26.6047         77
  26.6252         74
  26.6457         73
  26.6662         83
  26.6867         72
  26.7072         59
  26.7277         65
  26.7482         79
  26.7688         84
  26.7893         77
  26.8098         68
  26.8303         68
  26.8508         68
  26.8713         81
  26.8918         63
  26.9123         76
  26.9328         70
  26.9534         86
  26.9739        103
  26.9944         83
  27.0149         86
  27.0354         68
  27.0559         62
  27.0764         91
  27.0969         79
  27.1174         83
  27.1380         79
  27.1585         95
  27.1790         75
  27.1995         88
  27.2200         91
  27.2405         74
  27.2610         72
  27.2815         78
  27.3020         76
  27.3226         72
  27.3431         70
  27.3636         86
  27.3841         70
  27.4046         86
  27.4251         88
  27.4456         83
  27.4661         56
  27.4866         73
  27.5072         79
  27.5277         71
  27.5482         75
  27.5687         70
  27.5892         91
  27.6097         74
  27.6302         81
  27.6507         76
  27.6712         86
  27.6918         71
  27.7123         85
  27.7328         77
  27.7533         68
  27.7738         88
  27.7943         66
  27.8148         77
  27.8353         77
  27.8558         84
  27.8764         76
  27.8969         83
  27.9174         82
  27.9379         69
  27.9584         78
  27.9789         87
  27.9994         69
  28.0199         80
  28.0404         77
  28.0610        102
  28.0815         97
  28.1020         80
  28.1225         71
  28.1430         86
  28.1635         84
  28.1840        107
  28.2045         82
  28.2250         71
  28.2456         85
  28.2661         83
  28.2866         83
  28.3071         81
  28.3276         73
  28.3481         95
  28.3686         84
  28.3891         82
  28.4096         85
  28.4302         94
  28.4507         80
  28.4712         88
  28.4917         82
  28.5122         82
  28.5327        106
  28.5532         92
  28.5737         71
  28.5942         79
  28.6148         75
  28.6353         77
  28.6558         79
  28.6763         82
  28.6968         80
  28.7173         73
  28.7378         69
  28.7583         76
  28.7788         83
  28.7994         65
  28.8199         85
  28.8404         73
  28.8609         74
  28.8814         85
  28.9019         71
  28.9224         82
  28.9429         87
  28.9634         88
  28.9840         73
  29.0045         70
  29.0250         84
  29.0455         84
  29.0660         78
  29.0865         82
  29.1070         87
  29.1275         90
  29.1480         86
  29.1686         85
  29.1891         77
  29.2096         81
  29.2301         76
  29.2506         67
  29.2711         90
  29.2916         92
  29.3121         76
  29.3326         73
  29.3532         78
  29.3737         77
  29.3942         90
  29.4147         73
  29.4352         67
  29.4557         87
  29.4762         78
  29.4967         72
  29.5172         82
  29.5378         71
  29.5583         76
  29.5788         72
  29.5993         95
  29.6198         72
  29.6403         92
  29.6608         91
  29.6813         93
  29.7018         71
  29.7224         66
  29.7429         68
  29.7634         80
  29.7839         75
  29.8044         82
  29.8249         81
  29.8454         91
  29.8659         73
  29.8864         86
  29.9070         88
  29.9275         91
  29.9480         82
  29.9685         90
  29.9890         81
  30.0095         81
  30.0300         90
  30.0505         87
  30.0710         90
  30.0916         92
  30.1121         99
  30.1326         89
  30.1531         81
  30.1736         94
  30.1941         82
  30.2146         85
  30.2351         86
  30.2556         94
  30.2762        100
  30.2967         95
  30.3172        108
  30.3377         73
  30.3582         93
  30.3787        101
  30.3992         92
  30.4197        123
  30.4402        112
  30.4608        102
  30.4813        126
  30.5018        114
  30.5223        101
  30.5428        126
  30.5633        114
  30.5838        120
  30.6043        128
  30.6248        137
  30.6454        104
  30.6659        140
  30.6864        129
  30.7069        142
  30.7274        117
  30.7479        137
  30.7684        156
  30.7889        155
  30.8094        156
  30.8300        153
  30.8505        144
  30.8710        156
  30.8915        167
  30.9120        154
  30.9325        158
  30.9530        187
  30.9735        195
  30.9940        169
  31.0146        184
  31.0351        205
  31.0556        197
  31.0761        240
  31.0966        270
  31.1171        281
  31.1376        288
  31.1581        307
  31.1786        325
  31.1992        393
  31.2197        422
  31.2402        435
  31.2607        506
  31.2812        539
  31.3017        647
  31.3222        751
  31.3427        837
  31.3632        969
  31.3838       1124
  31.4043       1390
  31.4248       1568
  31.4453       1924
  31.4658       2235
  31.4863       2735
  31.5068       2963
  31.5273       2951
  31.5478       2821
  31.5683       2854
  31.5889       2713
  31.6094       2531
  31.6299       2392
  31.6504       2192
  31.6709       2087
  31.6914       1817
  31.7119       1439
  31.7324       1268
  31.7529       1113
  31.7735        909
  31.7940        772
  31.8145        585
  31.8350        505
  31.8555        452
  31.8760        350
  31.8965        351
  31.9170        305
  31.9375        295
  31.9581        256
  31.9786        256
  31.9991        197
  32.0196        215
  32.0401        183
  32.0606        161
  32.0811        186
  32.1016        161
  32.1221        149
  32.1427        174
  32.1632        136
  32.1837        123
  32.2042        131
  32.2247        113
  32.2452        123
  32.2657        131
  32.2862        124
  32.3067        111
  32.3273        121
  32.3478        110
  32.3683        106
  32.3888        126
  32.4093        104
  32.4298         81
  32.4503        108
  32.4708         94
  32.4913         92
  32.5119         68
  32.5324         97
  32.5529         82
  32.5734        100
  32.5939         96
  32.6144         97
  32.6349         99
  32.6554         94
  32.6759         83
  32.6965         75
  32.7170         85
  32.7375         96
  32.7580         76
  32.7785         78
  32.7990         86
  32.8195         96
  32.8400         93
  32.8605         99
  32.8811         90
  32.9016         84
  32.9221         82
  32.9426         90
  32.9631         90
  32.9836         64
  33.0041         80
  33.0246         86
  33.0451         84
  33.0657         67
  33.0862         91
  33.1067         91
  33.1272         83
  33.1477         85
  33.1682         81
  33.1887         64
  33.2092         72
  33.2297         81
  33.2503         77
  33.2708         72
  33.2913         76
  33.3118         86
  33.3323         57
  33.3528         73
  33.3733         67
  33.3938         70
  33.4143         79
  33.4349         75
  33.4554         73
  33.4759         73
  33.4964         80
  33.5169         80
  33.5374         87
  33.5579         97
  33.5784         82
  33.5989         64
  33.6195         63
  33.6400         58
  33.6605         73
  33.6810         68
  33.7015         83
  33.7220         76
  33.7425         91
  33.7630         70
  33.7835         69
  33.8041         77
  33.8246         68
  33.8451         76
  33.8656         82
  33.8861         88
  33.9066         62
  33.9271         69
  33.9476         69
  33.9681         70
  33.9887         64
  34.0092         82
  34.0297         81
  34.0502         67
  34.0707         79
  34.0912         92
  34.1117         74
  34.1322         91
  34.1527         77
  34.1733         86
  34.1938         83
  34.2143         85
  34.2348         64
  34.2553         85
  34.2758         84
  34.2963         66
  34.3168         86
  34.3373         65
  34.3579         80
  34.3784         83
  34.3989         83
  34.4194         82
  34.4399         71
  34.4604         72
  34.4809         90
  34.5014         72
  34.5219         69
  34.5425         78
  34.5630         74
  34.5835         78
  34.6040         79
  34.6245         81
  34.6450         82
  34.6655         71
  34.6860         74
  34.7065         69
  34.7271         65
  34.7476         74
  34.7681         75
  34.7886         74
  34.8091         68
  34.8296         61
  34.8501         74
  34.8706         53
  34.8911         59
  34.9117         71
  34.9322         69
  34.9527         65
  34.9732         82
  34.9937         69
  35.0142         64
  35.0347         58
  35.0552         79
  35.0757         71
  35.0963         56
  35.1168         69
  35.1373         69
  35.1578         64
  35.1783         66
  35.1988         64
  35.2193         57
  35.2398         64
  35.2603         67
  35.2809         49
  35.3014         54
  35.3219         55
  35.3424         52
  35.3629         72
  35.3834         61
  35.4039         50
  35.4244         65
  35.4449         58
  35.4655         63
  35.4860         60
  35.5065         75
  35.5270         62
  35.5475         59
  35.5680         66
  35.5885         54
  35.6090         70
  35.6295         60
  35.6501         64
  35.6706         55
  35.6911         59
  35.7116         58
  35.7321         71
  35.7526         64
  35.7731         65
  35.7936         69
  35.8141         55
  35.8347         48
  35.8552         49
  35.8757         54
  35.8962         46
  35.9167         58
  35.9372         62
  35.9577         54
  35.9782         72
  35.9987         75
  36.0193         65
  36.0398         55
  36.0603         61
  36.0808         69
  36.1013         55
  36.1218         51
  36.1423         72
  36.1628         45
  36.1833         50
  36.2039         57
  36.2244         62
  36.2449         59
  36.2654         41
  36.2859         54
  36.3064         65
  36.3269         63
  36.3474         69
  36.3679         59
  36.3885         48
  36.4090         55
  36.4295         50
  36.4500         38
  36.4705         67
  36.4910         48
  36.5115         64
  36.5320         51
  36.5525         63
  36.5731         49
  36.5936         48
  36.6141         62
  36.6346         49
  36.6551         56
  36.6756         53
  36.6961         58
  36.7166         56
  36.7371         53
  36.7577         48
  36.7782         64
  36.7987         60
  36.8192         50
  36.8397         46
  36.8602         46
  36.8807         69
  36.9012         69
  36.9217         55
  36.9423         57
  36.9628         61
  36.9833         70
  37.0038         58
  37.0243         53
  37.0448         54
  37.0653         67
  37.0858         53
  37.1063         40
  37.1269         61
  37.1474         49
  37.1679         56
  37.1884         45
  37.2089         60
  37.2294         51
  37.2499         54
  37.2704         58
  37.2909         68
  37.3115         63
  37.3320         46
  37.3525         65
  37.3730         66
  37.3935         50
  37.4140         58
  37.4345         44
  37.4550         58
  37.4755         58
  37.4961         81
  37.5166         53
  37.5371         51
  37.5576         65
  37.5781         74
  37.5986         62
  37.6191         55
  37.6396         60
  37.6601         60
  37.6807         56
  37.7012         58
  37.7217         70
  37.7422         60
  37.7627         51
  37.7832         57
  37.8037         56
  37.8242         80
  37.8447         66
  37.8653         67
  37.8858         58
  37.9063         63
  37.9268         76
  37.9473         61
  37.9678         73
  37.9883         60
  38.0088         64
  38.0293         60
  38.0499         71
  38.0704         73
  38.0909         87
  38.1114         71
  38.1319         69
  38.1524         64
  38.1729         63
  38.1934         88
  38.2139         62
  38.2345         55
  38.2550         75
  38.2755         66
  38.2960         87
  38.3165         84
  38.3370         78
  38.3575         74
  38.3780         84
  38.3985         96
  38.4191         92
  38.4396         94
  38.4601         97
  38.4806        100
  38.5011        123
  38.5216        122
  38.5421        116
  38.5626        129
  38.5831        133
  38.6037        157
  38.6242        156
  38.6447        178
  38.6652        214
  38.6857        229
  38.7062        258
  38.7267        280
  38.7472        310
  38.7677        373
  38.7883        424
  38.8088        480
  38.8293        640
  38.8498        751
  38.8703        919
  38.8908        962
  38.9113       1079
  38.9318        902
  38.9523        802
  38.9729        775
  38.9934        702
  39.0139        620
  39.0344        499
  39.0549        389
  39.0754        315
  39.0959        271
  39.1164        214
  39.1369        191
  39.1575        159
  39.1780        133
  39.1985        149
  39.2190        130
  39.2395        115
  39.2600        127
  39.2805         85
  39.3010         78
  39.3215         79
  39.3420         68
  39.3626         86
  39.3831         81
  39.4036         85
  39.4241         86
  39.4446         80
  39.4651         93
  39.4856         78
  39.5061         67
  39.5266         58
  39.5472         67
  39.5677         79
  39.5882         64
  39.6087         62
  39.6292         61
  39.6497         62
  39.6702         58
  39.6907         60
  39.7112         58
  39.7318         61
  39.7523         70
  39.7728         62
  39.7933         62
  39.8138         44
  39.8343         68
  39.8548         59
  39.8753         59
  39.8958         54
  39.9164         57
  39.9369         62
  39.9574         52
  39.9779         52
  39.9984         69
  40.0189         62
  40.0394         64
  40.0599         73
  40.0804         57
  40.1010         56
  40.1215         59
  40.1420         59
  40.1625         62
  40.1830         59
  40.2035         52
  40.2240         53
  40.2445         53
  40.2650         56
  40.2856         56
  40.3061         59
  40.3266         56
  40.3471         51
  40.3676         53
  40.3881         59
  40.4086         59
  40.4291         63
  40.4496         51
  40.4702         56
  40.4907         54
  40.5112         42
  40.5317         49
  40.5522         60
  40.5727         65
  40.5932         51
  40.6137         47
  40.6342         62
  40.6548         42
  40.6753         62
  40.6958         66
  40.7163         49
  40.7368         51
  40.7573         45
  40.7778         58
  40.7983         61
  40.8188         57
  40.8394         59
  40.8599         69
  40.8804         42
  40.9009         49
  40.9214         52
  40.9419         61
  40.9624         63
  40.9829         44
  41.0034         44
  41.0240         64
  41.0445         59
  41.0650         55
  41.0855         55
  41.1060         48
  41.1265         44
  41.1470         42
  41.1675         41
  41.1880         61
  41.2086         55
  41.2291         49
  41.2496         53
  41.2701         53
  41.2906         54
  41.3111         63
  41.3316         50
  41.3521         51
  41.3726         37
  41.3932         46
  41.4137         59
  41.4342         54
  41.4547         38
  41.4752         48
  41.4957         54
  41.5162         65
  41.5367         46
  41.5572         54
  41.5778         58
  41.5983         52
  41.6188         45
  41.6393         43
  41.6598         42
  41.6803         46
  41.7008         46
  41.7213         56
  41.7418         50
  41.7624         46
  41.7829         49
  41.8034         47
  41.8239         52
  41.8444         58
  41.8649         47
  41.8854         45
  41.9059         49
  41.9264         55
  41.9470         65
  41.9675         58
  41.9880         67
  42.0085         67
  42.0290         56
  42.0495         63
  42.0700         62
  42.0905         61
  42.1110         64
  42.1316         57
  42.1521         64
  42.1726         65
  42.1931         56
  42.2136         48
  42.2341         67
  42.2546         53
  42.2751         48
  42.2956         50
  42.3162         55
  42.3367         43
  42.3572         57
  42.3777         55
  42.3982         61
  42.4187         68
  42.4392         54
  42.4597         65
  42.4802         64
  42.5008         43
  42.5213         68
  42.5418         43
  42.5623         47
  42.5828         63
  42.6033         54
  42.6238         45
  42.6443         50
  42.6648         62
  42.6854         43
  42.7059         53
  42.7264         43
  42.7469         57
  42.7674         56
  42.7879         54
  42.8084         64
  42.8289         43
  42.8494         69
  42.8700         48
  42.8905         54
  42.9110         54
  42.9315         35
  42.9520         45
  42.9725         34
  42.9930         56
  43.0135         68
  43.0340         59
  43.0546         54
  43.0751         61
  43.0956         51
  43.1161         47
  43.1366         48
  43.1571         35
  43.1776         55
  43.1981         62
  43.2186         53
  43.2392         49
  43.2597         49
  43.2802         57
  43.3007         63
  43.3212         56
  43.3417         54
  43.3622         49
  43.3827         57
  43.4032         51
  43.4238         63
  43.4443         55
  43.4648         70
  43.4853         51
  43.5058         49
  43.5263         63
  43.5468         57
  43.5673         48
  43.5878         71
  43.6084         53
  43.6289         72
  43.6494         56
  43.6699         67
  43.6904         66
  43.7109         49
  43.7314         58
  43.7519         63
  43.7724         56
  43.7930         55
  43.8135         69
  43.8340         61
  43.8545         53
  43.8750         79
  43.8955         51
  43.9160         73
  43.9365         58
  43.9570         65
  43.9776         62
  43.9981         58
  44.0186         56
  44.0391         54
  44.0596         46
  44.0801         66
  44.1006         71
  44.1211         94
  44.1416         67
  44.1622         84
  44.1827         74
  44.2032         83
  44.2237         66
  44.2442         93
  44.2647         79
  44.2852         95
  44.3057         86
  44.3262         94
  44.3468         82
  44.3673         88
  44.3878         78
  44.4083         96
  44.4288        101
  44.4493        109
  44.4698         96
  44.4903        119
  44.5108        108
  44.5314        103
  44.5519        117
  44.5724        129
  44.5929        122
  44.6134        129
  44.6339        162
  44.6544        133
  44.6749        185
  44.6954        158
  44.7160        177
  44.7365        202
  44.7570        220
  44.7775        213
  44.7980        243
  44.8185        276
  44.8390        289
  44.8595        310
  44.8800        363
  44.9006        357
  44.9211        336
  44.9416        392
  44.9621        375
  44.9826        388
  45.0031        352
  45.0236        386
  45.0441        369
  45.0646        359
  45.0852        367
  45.1057        370
  45.1262        383
  45.1467        372
  45.1672        349
  45.1877        339
  45.2082        393
  45.2287        402
  45.2492        444
  45.2698        416
  45.2903        470
  45.3108        484
  45.3313        529
  45.3518        584
  45.3723        671
  45.3928        680
  45.4133        654
  45.4338        608
  45.4544        554
  45.4749        505
  45.4954        501
  45.5159        491
  45.5364        421
  45.5569        351
  45.5774        323
  45.5979        270
  45.6184        258
  45.6390        245
  45.6595        222
  45.6800        180
  45.7005        166
  45.7210        141
  45.7415        137
  45.7620        139
  45.7825        134
  45.8030        113
  45.8236        106
  45.8441         95
  45.8646         77
  45.8851         95
  45.9056        102
  45.9261         88
  45.9466         87
  45.9671         98
  45.9876         71
  46.0082         73
  46.0287         84
  46.0492         61
  46.0697         66
  46.0902         63
  46.1107         63
  46.1312         73
  46.1517         74
  46.1722         69
  46.1928         53
  46.2133         47
  46.2338         50
  46.2543         53
  46.2748         57
  46.2953         55
  46.3158         53
  46.3363         57
  46.3568         55
  46.3774         41
  46.3979         57
  46.4184         59
  46.4389         46
  46.4594         53
  46.4799         46
  46.5004         43
  46.5209         42
  46.5414         35
  46.5620         52
  46.5825         45
  46.6030         49
  46.6235         56
  46.6440         54
  46.6645         47
  46.6850         53
  46.7055         63
  46.7260         59
  46.7466         73
  46.7671         54
  46.7876         53
  46.8081         50
  46.8286         44
  46.8491         48
  46.8696         50
  46.8901         56
  46.9106         49
  46.9311         51
  46.9517         60
  46.9722         69
  46.9927         44
  47.0132         65
  47.0337         44
  47.0542         35
  47.0747         41
  47.0952         46
  47.1157         42
  47.1363         56
  47.1568         49
  47.1773         52
  47.1978         55
  47.2183         50
  47.2388         47
  47.2593         48
  47.2798         55
  47.3003         54
  47.3209         57
  47.3414         47
  47.3619         45
  47.3824         44
  47.4029         38
  47.4234         40
  47.4439         42
  47.4644         34
  47.4849         44
  47.5055         37
  47.5260         51
  47.5465         58
  47.5670         52
  47.5875         49
  47.6080         47
  47.6285         50
  47.6490         44
  47.6695         51
  47.6901         52
  47.7106         44
  47.7311         46
  47.7516         42
  47.7721         30
  47.7926         41
  47.8131         42
  47.8336         41
  47.8541         43
  47.8747         45
  47.8952         47
  47.9157         51
  47.9362         56
  47.9567         55
  47.9772         47
  47.9977         43
  48.0182         34
  48.0387         47
  48.0593         46
  48.0798         43
  48.1003         40
  48.1208         37
  48.1413         47
  48.1618         50
  48.1823         41
  48.2028         43
  48.2233         50
  48.2439         36
  48.2644         49
  48.2849         54
  48.3054         45
  48.3259         48
  48.3464         46
  48.3669         42
  48.3874         43
  48.4079         45
  48.4285         40
  48.4490         42
  48.4695         42
  48.4900         31
  48.5105         42
  48.5310         42
  48.5515         39
  48.5720         52
  48.5925         42
  48.6131         37
  48.6336         50
  48.6541         44
  48.6746         48
  48.6951         62
  48.7156         38
  48.7361         50
  48.7566         41
  48.7771         46
  48.7977         44
  48.8182         46
  48.8387         34
  48.8592         39
  48.8797         41
  48.9002         46
  48.9207         49
  48.9412         39
  48.9617         43
  48.9823         50
  49.0028         33
  49.0233         48
  49.0438         27
  49.0643         45
  49.0848         62
  49.1053         55
  49.1258         34
  49.1463         36
  49.1669         48
  49.1874         44
  49.2079         41
  49.2284         45
  49.2489         54
  49.2694         53
  49.2899         37
  49.3104         48
  49.3309         41
  49.3515         46
  49.3720         35
  49.3925         46
  49.4130         70
  49.4335         39
  49.4540         43
  49.4745         46
  49.4950         43
  49.5155         46
  49.5361         36
  49.5566         48
  49.5771         44
  49.5976         40
  49.6181         46
  49.6386         46
  49.6591         53
  49.6796         46
  49.7001         42
  49.7207         48
  49.7412         34
  49.7617         38
  49.7822         54
  49.8027         51
  49.8232         45
  49.8437         42
  49.8642         45
  49.8847         50
  49.9053         44
  49.9258         63
  49.9463         43
  49.9668         51
  49.9873         51
  50.0078         29
  50.0283         39
  50.0488         50
  50.0693         59
  50.0899         60
  50.1104         45
  50.1309         54
  50.1514         54
  50.1719         48
  50.1924         49
  50.2129         62
  50.2334         54
  50.2539         63
  50.2745         59
  50.2950         57
  50.3155         64
  50.3360         59
  50.3565         71
  50.3770         66
  50.3975         68
  50.4180         64
  50.4385         70
  50.4591         79
  50.4796         72
  50.5001         68
  50.5206         83
  50.5411         93
  50.5616         92
  50.5821        102
  50.6026        112
  50.6231        120
  50.6437        153
  50.6642        155
  50.6847        118
  50.7052        139
  50.7257        136
  50.7462        125
  50.7667        164
  50.7872        150
  50.8077        142
  50.8283        164
  50.8488        160
  50.8693        132
  50.8898        144
  50.9103        156
  50.9308        169
  50.9513        175
  50.9718        163
  50.9923        172
  51.0129        209
  51.0334        159
  51.0539        186
  51.0744        162
  51.0949        197
  51.1154        185
  51.1359        191
  51.1564        180
  51.1769        144
  51.1975        142
  51.2180        128
  51.2385        121
  51.2590        119
  51.2795        106
  51.3000        103
  51.3205         94
  51.3410         81
  51.3615         73
  51.3821         68
  51.4026         54
  51.4231         71
  51.4436         64
  51.4641         64
  51.4846         75
  51.5051         56
  51.5256         49
  51.5461         49
  51.5667         40
  51.5872         45
  51.6077         61
  51.6282         52
  51.6487         43
  51.6692         42
  51.6897         35
  51.7102         46
  51.7307         61
  51.7513         46
  51.7718         45
  51.7923         48
  51.8128         48
  51.8333         48
  51.8538         53
  51.8743         44
  51.8948         38
  51.9153         44
  51.9359         41
  51.9564         47
  51.9769         41
  51.9974         45
  52.0179         52
  52.0384         46
  52.0589         35
  52.0794         37
  52.0999         39
  52.1205         43
  52.1410         28
  52.1615         42
  52.1820         40
  52.2025         41
  52.2230         49
  52.2435         44
  52.2640         43
  52.2845         36
  52.3051         34
  52.3256         36
  52.3461         36
  52.3666         37
  52.3871         47
  52.4076         41
  52.4281         46
  52.4486         42
  52.4691         30
  52.4897         50
  52.5102         38
  52.5307         40
  52.5512         46
  52.5717         32
  52.5922         41
  52.6127         40
  52.6332         42
  52.6537         34
  52.6743         32
  52.6948         46
  52.7153         39
  52.7358         37
  52.7563         46
  52.7768         53
  52.7973         40
  52.8178         37
  52.8383         39
  52.8589         42
  52.8794         43
  52.8999         32
  52.9204         37
  52.9409         39
  52.9614         38
  52.9819         38
  53.0024         46
  53.0229         41
  53.0435         46
  53.0640         33
  53.0845         49
  53.1050         31
  53.1255         40
  53.1460         30
  53.1665         50
  53.1870         25
  53.2075         27
  53.2281         38
  53.2486         44
  53.2691         33
  53.2896         41
  53.3101         40
  53.3306         45
  53.3511         38
  53.3716         36
  53.3921         39
  53.4127         29
  53.4332         49
  53.4537         33
  53.4742         39
  53.4947         38
  53.5152         43
  53.5357         38
  53.5562         44
  53.5767         47
  53.5973         40
  53.6178         37
  53.6383         43
  53.6588         49
  53.6793         42
  53.6998         41
  53.7203         39
  53.7408         41
  53.7613         47
  53.7819         37
  53.8024         33
  53.8229         37
  53.8434         37
  53.8639         59
  53.8844         47
  53.9049         41
  53.9254         41
  53.9459         39
  53.9665         57
  53.9870         34
  54.0075         50
  54.0280         44
  54.0485         33
  54.0690         42
  54.0895         49
  54.1100         41
  54.1305         34
  54.1511         29
  54.1716         42
  54.1921         33
  54.2126         38
  54.2331         47
  54.2536         50
  54.2741         41
  54.2946         38
  54.3151         47
  54.3357         54
  54.3562         58
  54.3767         49
  54.3972         53
  54.4177         49
  54.4382         45
  54.4587         45
  54.4792         52
  54.4997         47
  54.5203         41
  54.5408         50
  54.5613         63
  54.5818         70
  54.6023         37
  54.6228         53
  54.6433         40
  54.6638         46
  54.6843         44
  54.7048         58
  54.7254         52
  54.7459         43
  54.7664         52
  54.7869         53
  54.8074         52
  54.8279         54
  54.8484         60
  54.8689         59
  54.8894         47
  54.9100         50
  54.9305         47
  54.9510         34
  54.9715         52
  54.9920         57
  55.0125         45
  55.0330         51
  55.0535         52
  55.0740         54
  55.0946         51
  55.1151         41
  55.1356         63
  55.1561         61
  55.1766         52
  55.1971         50
  55.2176         62
  55.2381         59
  55.2586         59
  55.2792         65
  55.2997         56
  55.3202         59
  55.3407         85
  55.3612         74
  55.3817         84
  55.4022         86
  55.4227         95
  55.4432         94
  55.4638        103
  55.4843         89
  55.5048         97
  55.5253         88
  55.5458        106
  55.5663        113
  55.5868        108
  55.6073        111
  55.6278        114
  55.6484        119
  55.6689        143
  55.6894        154
  55.7099        140
  55.7304        152
  55.7509        167
  55.7714        163
  55.7919        210
  55.8124        242
  55.8330        217
  55.8535        235
  55.8740        255
  55.8945        295
  55.9150        335
  55.9355        362
  55.9560        400
  55.9765        414
  55.9970        445
  56.0176        397
  56.0381        410
  56.0586        481
  56.0791        481
  56.0996        475
  56.1201        509
  56.1406        543
  56.1611        550
  56.1816        531
  56.2022        568
  56.2227        594
  56.2432        646
  56.2637        696
  56.2842        734
  56.3047        762
  56.3252        622
  56.3457        577
  56.3662        511
  56.3868        487
  56.4073        456
  56.4278        512
  56.4483        501
  56.4688        438
  56.4893        399
  56.5098        315
  56.5303        276
  56.5508        233
  56.5714        209
  56.5919        189
  56.6124        152
  56.6329        151
  56.6534        133
  56.6739        138
  56.6944        123
  56.7149        122
  56.7354        101
  56.7560         93
  56.7765        102
  56.7970         84
  56.8175         83
  56.8380         94
  56.8585         72
  56.8790         75
  56.8995         71
  56.9200         73
  56.9406         65
  56.9611         79
  56.9816         55
  57.0021         73
  57.0226         60
  57.0431         57
  57.0636         64
  57.0841         53
  57.1046         64
  57.1252         54
  57.1457         67
  57.1662         45
  57.1867         63
  57.2072         53
  57.2277         45
  57.2482         58
  57.2687         53
  57.2892         50
  57.3098         55
  57.3303         50
  57.3508         51
  57.3713         41
  57.3918         58
  57.4123         39
  57.4328         40
  57.4533         46
  57.4738         40
  57.4944         43
  57.5149         48
  57.5354         46
  57.5559         28
  57.5764         40
  57.5969         55
  57.6174         37
  57.6379         44
  57.6584         45
  57.6790         38
  57.6995         42
  57.7200         32
  57.7405         44
  57.7610         33
  57.7815         29
  57.8020         38
  57.8225         37
  57.8430         34
  57.8636         41
  57.8841         29
  57.9046         40
  57.9251         30
  57.9456         30
  57.9661         42
  57.9866         40
  58.0071         28
  58.0276         36
  58.0482         47
  58.0687         38
  58.0892         43
  58.1097         42
  58.1302         50
  58.1507         44
  58.1712         45
  58.1917         46
  58.2122         35
  58.2328         39
  58.2533         38
  58.2738         36
  58.2943         34
  58.3148         28
  58.3353         42
  58.3558         40
  58.3763         34
  58.3968         38
  58.4174         39
  58.4379         32
  58.4584         44
  58.4789         47
  58.4994         45
  58.5199         39
  58.5404         29
  58.5609         36
  58.5814         36
  58.6020         31
  58.6225         41
  58.6430         39
  58.6635         31
  58.6840         35
  58.7045         23
  58.7250         32
  58.7455         35
  58.7660         31
  58.7866         39
  58.8071         43
  58.8276         31
  58.8481         48
  58.8686         42
  58.8891         22
  58.9096         41
  58.9301         27
  58.9506         42
  58.9712         31
  58.9917         37
  59.0122         31
  59.0327         32
  59.0532         29
  59.0737         31
  59.0942         34
  59.1147         36
  59.1352         43
  59.1558         36
  59.1763         42
  59.1968         37
  59.2173         41
  59.2378         39
  59.2583         37
  59.2788         37
  59.2993         39
  59.3198         42
  59.3404         42
  59.3609         36
  59.3814         37
  59.4019         33
  59.4224         29
  59.4429         28
  59.4634         31
  59.4839         42
  59.5044         28
  59.5250         36
  59.5455         32
  59.5660         35
  59.5865         35
  59.6070         44
  59.6275         42
  59.6480         32
  59.6685         42
  59.6890         43
  59.7096         42
  59.7301         34
  59.7506         44
  59.7711         37
  59.7916         29
  59.8121         37
  59.8326         33
  59.8531         32
  59.8736         30
  59.8942         32
  59.9147         24
  59.9352         43
  59.9557         25
  59.9762         26
  59.9967         41
  60.0172         46
  60.0377         39
  60.0582         37
  60.0788         25
  60.0993         46
  60.1198         36
  60.1403         38
  60.1608         40
  60.1813         39
  60.2018         39
  60.2223         24
  60.2428         33
  60.2634         41
  60.2839         38
  60.3044         39
  60.3249         32
  60.3454         47
  60.3659         35
  60.3864         42
  60.4069         31
  60.4274         50
  60.4480         51
  60.4685         30
  60.4890         33
  60.5095         40
  60.5300         40
  60.5505         34
  60.5710         34
  60.5915         36
  60.6120         46
  60.6326         43
  60.6531         33
  60.6736         29
  60.6941         48
  60.7146         41
  60.7351         33
  60.7556         43
  60.7761         39
  60.7966         35
  60.8172         31
  60.8377         42
  60.8582         31
  60.8787         47
  60.8992         31
  60.9197         34
  60.9402         27
  60.9607         39
  60.9812         29
  61.0018         26
  61.0223         34
  61.0428         33
  61.0633         36
  61.0838         47
  61.1043         41
  61.1248         39
  61.1453         41
  61.1658         32
  61.1864         42
  61.2069         32
  61.2274         32
  61.2479         39
  61.2684         36
  61.2889         30
  61.3094         38
  61.3299         29
  61.3504         21
  61.3710         37
  61.3915         45
  61.4120         31
  61.4325         41
  61.4530         41
  61.4735         39
  61.4940         43
  61.5145         37
  61.5350         37
  61.5556         38
  61.5761         41
  61.5966         35
  61.6171         40
  61.6376         25
  61.6581         29
  61.6786         34
  61.6991         32
  61.7196         45
  61.7402         29
  61.7607         26
  61.7812         31
  61.8017         28
  61.8222         38
  61.8427         29
  61.8632         30
  61.8837         35
  61.9042         34
  61.9248         26
  61.9453         46
  61.9658         47
  61.9863         41
  62.0068         24
  62.0273         37
  62.0478         37
  62.0683         37
  62.0888         42
  62.1094         45
  62.1299         33
  62.1504         34
  62.1709         40
  62.1914         32
  62.2119         33
  62.2324         30
  62.2529         31
  62.2734         26
  62.2939         32
  62.3145         39
  62.3350         43
  62.3555         33
  62.3760         38
  62.3965         35
  62.4170         39
  62.4375         32
  62.4580         27
  62.4785         41
  62.4991         37
  62.5196         31
  62.5401         26
  62.5606         35
  62.5811         36
  62.6016         38
  62.6221         31
  62.6426         43
  62.6631         37
  62.6837         39
  62.7042         29
  62.7247         42
  62.7452         43
  62.7657         38
  62.7862         35
  62.8067         39
  62.8272         40
  62.8477         39
  62.8683         38
  62.8888         39
  62.9093         40
  62.9298         32
  62.9503         31
  62.9708         25
  62.9913         36
  63.0118         36
  63.0323         29
  63.0529         33
  63.0734         37
  63.0939         30
  63.1144         42
  63.1349         37
  63.1554         33
  63.1759         38
  63.1964         33
  63.2169         41
  63.2375         33
  63.2580         44
  63.2785         28
  63.2990         35
  63.3195         36
  63.3400         28
  63.3605         30
  63.3810         42
  63.4015         29
  63.4221         35
  63.4426         36
  63.4631         26
  63.4836         32
  63.5041         37
  63.5246         36
  63.5451         35
  63.5656         30
  63.5861         28
  63.6067         32
  63.6272         40
  63.6477         36
  63.6682         31
  63.6887         32
  63.7092         39
  63.7297         42
  63.7502         38
  63.7707         41
  63.7913         41
  63.8118         42
  63.8323         30
  63.8528         30
  63.8733         25
  63.8938         27
  63.9143         36
  63.9348         44
  63.9553         25
  63.9759         40
  63.9964         36
  64.0169         28
  64.0374         32
  64.0579         32
  64.0784         31
  64.0989         31
  64.1194         30
  64.1399         40
  64.1605         43
  64.1810         44
  64.2015         52
  64.2220         33
  64.2425         30
  64.2630         32
  64.2835         48
  64.3040         46
  64.3245         30
  64.3451         30
  64.3656         39
  64.3861         37
  64.4066         42
  64.4271         48
  64.4476         38
  64.4681         32
  64.4886         41
  64.5091         35
  64.5297         36
  64.5502         37
  64.5707         38
  64.5912         39
  64.6117         37
  64.6322         44
  64.6527         36
  64.6732         46
  64.6937         26
  64.7143         44
  64.7348         46
  64.7553         46
  64.7758         47
  64.7963         36
  64.8168         34
  64.8373         38
  64.8578         40
  64.8783         39
  64.8989         43
  64.9194         52
  64.9399         45
  64.9604         46
  64.9809         52
  65.0014         48
  65.0219         47
  65.0424         48
  65.0629         39
  65.0835         49
  65.1040         53
  65.1245         52
  65.1450         59
  65.1655         52
  65.1860         67
  65.2065         63
  65.2270         74
  65.2475         57
  65.2681         71
  65.2886         73
  65.3091         88
  65.3296         70
  65.3501         94
  65.3706        103
  65.3911         85
  65.4116         98
  65.4321         92
  65.4527         98
  65.4732        120
  65.4937        107
  65.5142        124
  65.5347        122
  65.5552        151
  65.5757        160
  65.5962        177
  65.6167        182
  65.6373        192
  65.6578        204
  65.6783        214
  65.6988        240
  65.7193        254
  65.7398        265
  65.7603        310
  65.7808        317
  65.8013        283
  65.8219        252
  65.8424        283
  65.8629        278
  65.8834        287
  65.9039        263
  65.9244        322
  65.9449        260
  65.9654        241
  65.9859        256
  66.0065        210
  66.0270        212
  66.0475        226
  66.0680        235
  66.0885        238
  66.1090        220
  66.1295        220
  66.1500        222
  66.1705        183
  66.1911        166
  66.2116        162
  66.2321        178
  66.2526        141
  66.2731        142
  66.2936        134
  66.3141        147
  66.3346        125
  66.3551        113
  66.3757        115
  66.3962         93
  66.4167         83
  66.4372         82
  66.4577         87
  66.4782         67
  66.4987         69
  66.5192         64
  66.5397         62
  66.5603         61
  66.5808         61
  66.6013         50
  66.6218         52
  66.6423         49
  66.6628         53
  66.6833         60
  66.7038         50
  66.7243         45
  66.7449         50
  66.7654         56
  66.7859         40
  66.8064         37
  66.8269         41
  66.8474         39
  66.8679         40
  66.8884         55
  66.9089         47
  66.9295         37
  66.9500         36
  66.9705         49
  66.9910         45
  67.0115         49
  67.0320         35
  67.0525         31
  67.0730         43
  67.0935         37
  67.1141         29
  67.1346         28
  67.1551         39
  67.1756         38
  67.1961         31
  67.2166         37
  67.2371         34
  67.2576         41
  67.2781         44
  67.2987         24
  67.3192         40
  67.3397         28
  67.3602         34
  67.3807         41
  67.4012         39
  67.4217         33
  67.4422         24
  67.4627         35
  67.4833         32
  67.5038         27
  67.5243         32
  67.5448         36
  67.5653         36
  67.5858         28
  67.6063         37
  67.6268         35
  67.6473         29
  67.6679         38
  67.6884         33
  67.7089         33
  67.7294         25
  67.7499         34
  67.7704         33
  67.7909         33
  67.8114         29
  67.8319         26
  67.8525         37
  67.8730         27
  67.8935         25
  67.9140         41
  67.9345         42
  67.9550         28
  67.9755         37
  67.9960         42
  68.0165         35
  68.0371         32
  68.0576         40
  68.0781         44
  68.0986         32
  68.1191         47
  68.1396         29
  68.1601         39
  68.1806         34
  68.2011         41
  68.2217         41
  68.2422         26
  68.2627         33
  68.2832         32
  68.3037         31
  68.3242         41
  68.3447         37
  68.3652         40
  68.3857         41
  68.4063         26
  68.4268         43
  68.4473         40
  68.4678         37
  68.4883         37
  68.5088         22
  68.5293         38
  68.5498         43
  68.5703         32
  68.5909         42
  68.6114         33
  68.6319         37
  68.6524         36
  68.6729         38
  68.6934         37
  68.7139         39
  68.7344         39
  68.7549         33
  68.7755         32
  68.7960         30
  68.8165         23
  68.8370         25
  68.8575         34
  68.8780         37
  68.8985         29
  68.9190         45
  68.9395         26
  68.9601         35
  68.9806         35
  69.0011         38
  69.0216         48
  69.0421         24
  69.0626         31
  69.0831         26
  69.1036         38
  69.1241         37
  69.1447         41
  69.1652         20
  69.1857         26
  69.2062         27
  69.2267         39
  69.2472         24
  69.2677         27
  69.2882         31
  69.3087         36
  69.3293         50
  69.3498         32
  69.3703         22
  69.3908         31
  69.4113         37
  69.4318         48
  69.4523         53
  69.4728         28
  69.4933         37
  69.5139         33
  69.5344         38
  69.5549         41
  69.5754         42
  69.5959         48
  69.6164         38
  69.6369         51
  69.6574         36
  69.6779         35
  69.6985         42
  69.7190         37
  69.7395         51
  69.7600         37
  69.7805         32
  69.8010         36
  69.8215         37
  69.8420         33
  69.8625         45
  69.8831         36
  69.9036         64
  69.9241         53
  69.9446         54
  69.9651         43
  69.9856         59
  70.0061         63
  70.0266         53
  70.0471         69
  70.0676         54
  70.0882         66
  70.1087         61
  70.1292         69
  70.1497         58
  70.1702         73
  70.1907         51
  70.2112         60
  70.2317         74
  70.2522         68
  70.2728         96
  70.2933         73
  70.3138         89
  70.3343         91
  70.3548        107
  70.3753        101
  70.3958        101
  70.4163         77
  70.4368         98
  70.4574        102
  70.4779         88
  70.4984         97
  70.5189         98
  70.5394        101
  70.5599        102
  70.5804        103
  70.6009         91
  70.6214        103
  70.6420         78
  70.6625         80
  70.6830         70
  70.7035         70
  70.7240         81
  70.7445         76
  70.7650         61
  70.7855         72
  70.8060         74
  70.8266         86
  70.8471         61
  70.8676         67
  70.8881         53
  70.9086         63
  70.9291         57
  70.9496         36
  70.9701         51
  70.9906         46
  71.0112         42
  71.0317         49
  71.0522         37
  71.0727         49
  71.0932         33
  71.1137         37
  71.1342         32
  71.1547         32
  71.1752         38
  71.1958         31
  71.2163         36
  71.2368         37
  71.2573         46
  71.2778         34
  71.2983         25
  71.3188         35
  71.3393         57
  71.3598         39
  71.3804         37
  71.4009         33
  71.4214         33
  71.4419         35
  71.4624         27
  71.4829         26
  71.5034         33
  71.5239         33
  71.5444         43
  71.5650         17
  71.5855         35
  71.6060         25
  71.6265         28
  71.6470         26
  71.6675         32
  71.6880         45
  71.7085         43
  71.7290         32
  71.7496         27
  71.7701         37
  71.7906         30
  71.8111         34
  71.8316         34
  71.8521         25
  71.8726         38
  71.8931         26
  71.9136         24
  71.9342         23
  71.9547         29
  71.9752         32
  71.9957         36
  72.0162         30
  72.0367         27
  72.0572         39
  72.0777         27
  72.0982         34
  72.1188         30
  72.1393         32
  72.1598         32
  72.1803         33
  72.2008         24
  72.2213         30
  72.2418         23
  72.2623         22
  72.2828         30
  72.3034         40
  72.3239         27
  72.3444         42
  72.3649         42
  72.3854         36
  72.4059         36
  72.4264         28
  72.4469         29
  72.4674         29
  72.4880         24
  72.5085         44
  72.5290         42
  72.5495         44
  72.5700         32
  72.5905         39
  72.6110         27
  72.6315         38
  72.6520         37
  72.6726         32
  72.6931         36
  72.7136         33
  72.7341         36
  72.7546         39
  72.7751         33
  72.7956         39
  72.8161         35
  72.8366         34
  72.8572         38
  72.8777         32
  72.8982         33
  72.9187         37
  72.9392         27
  72.9597         38
  72.9802         42
  73.0007         35
  73.0212         45
  73.0418         37
  73.0623         42
  73.0828         25
  73.1033         40
  73.1238         41
  73.1443         33
  73.1648         36
  73.1853         39
  73.2058         38
  73.2264         35
  73.2469         42
  73.2674         41
  73.2879         45
  73.3084         35
  73.3289         29
  73.3494         41
  73.3699         32
  73.3904         41
  73.4110         35
  73.4315         34
  73.4520         40
  73.4725         33
  73.4930         33
  73.5135         51
  73.5340         38
  73.5545         37
  73.5750         43
  73.5956         44
  73.6161         41
  73.6366         44
  73.6571         41
  73.6776         34
  73.6981         37
  73.7186         33
  73.7391         40
  73.7596         47
  73.7802         35
  73.8007         36
  73.8212         49
  73.8417         36
  73.8622         48
  73.8827         44
  73.9032         53
  73.9237         60
  73.9442         46
  73.9648         47
  73.9853         52
  74.0058         62
  74.0263         56
  74.0468         49
  74.0673         67
  74.0878         62
  74.1083         71
  74.1288         72
  74.1494         64
  74.1699         60
  74.1904         68
  74.2109         77
  74.2314         72
  74.2519         93
  74.2724         88
  74.2929         93
  74.3134         98
  74.3340        106
  74.3545        146
  74.3750        113
  74.3955        105
  74.4160        104
  74.4365         93
  74.4570         95
  74.4775         94
  74.4980        105
  74.5186        102
  74.5391        110
  74.5596         91
  74.5801        124
  74.6006        129
  74.6211        108
  74.6416        128
  74.6621        111
  74.6826        118
  74.7032        123
  74.7237        111
  74.7442        115
  74.7647         92
  74.7852        109
  74.8057        130
  74.8262        118
  74.8467        108
  74.8672        118
  74.8878        122
  74.9083        131
  74.9288        118
  74.9493        124
  74.9698        118
  74.9903        145
  75.0108        131
  75.0313        145
  75.0518        160
  75.0724        164
  75.0929        183
  75.1134        187
  75.1339        165
  75.1544        192
  75.1749        172
  75.1954        175
  75.2159        157
  75.2364        165
  75.2570        162
  75.2775        166
  75.2980        157
  75.3185        147
  75.3390        140
  75.3595        121
  75.3800        113
  75.4005        125
  75.4210        130
  75.4416        103
  75.4621         89
  75.4826         99
  75.5031         77
  75.5236         89
  75.5441         85
  75.5646         58
  75.5851         65
  75.6056         73
  75.6262         47
  75.6467         58
  75.6672         47
  75.6877         55
  75.7082         62
  75.7287         66
  75.7492         55
  75.7697         40
  75.7902         63
  75.8108         49
  75.8313         56
  75.8518         54
  75.8723         49
  75.8928         40
  75.9133         37
  75.9338         42
  75.9543         43
  75.9748         42
  75.9954         38
  76.0159         47
  76.0364         43
  76.0569         39
  76.0774         46
  76.0979         40
  76.1184         33
  76.1389         31
  76.1594         44
  76.1800         33
  76.2005         33
  76.2210         42
  76.2415         36
  76.2620         33
  76.2825         39
  76.3030         36
  76.3235         45
  76.3440         33
  76.3646         37
  76.3851         37
  76.4056         34
  76.4261         31
  76.4466         38
  76.4671         25
  76.4876         42
  76.5081         32
  76.5286         40
  76.5492         25
  76.5697         49
  76.5902         29
  76.6107         27
  76.6312         34
  76.6517         27
  76.6722         32
  76.6927         21
  76.7132         30
  76.7338         35
  76.7543         41
  76.7748         33
  76.7953         32
  76.8158         31
  76.8363         30
  76.8568         42
  76.8773         26
  76.8978         32
  76.9184         23
  76.9389         33
  76.9594         18
  76.9799         30
  77.0004         38
  77.0209         24
  77.0414         23
  77.0619         30
  77.0824         30
  77.1030         30
  77.1235         25
  77.1440         28
  77.1645         33
  77.1850         31
  77.2055         32
  77.2260         25
  77.2465         32
  77.2670         28
  77.2876         31
  77.3081         29
  77.3286         28
  77.3491         20
  77.3696         44
  77.3901         40
  77.4106         34
  77.4311         29
  77.4516         38
  77.4722         23
  77.4927         31
  77.5132         29
  77.5337         33
  77.5542         42
  77.5747         37
  77.5952         28
  77.6157         30
  77.6362         28
  77.6567         27
  77.6773         24
  77.6978         32
  77.7183         24
  77.7388         28
  77.7593         29
  77.7798         21
  77.8003         37
  77.8208         31
  77.8413         36
  77.8619         42
  77.8824         33
  77.9029         28
  77.9234         31
  77.9439         32
  77.9644         41
  77.9849         33
  78.0054         28
  78.0259         41
  78.0465         34
  78.0670         32
  78.0875         35
  78.1080         34
  78.1285         22
  78.1490         28
  78.1695         49
  78.1900         37
  78.2105         38
  78.2311         36
  78.2516         42
  78.2721         46
  78.2926         41
  78.3131         40
  78.3336         38
  78.3541         45
  78.3746         36
  78.3951         38
  78.4157         37
  78.4362         37
  78.4567         37
  78.4772         53
  78.4977         55
  78.5182         42
  78.5387         52
  78.5592         56
  78.5797         45
  78.6003         45
  78.6208         73
  78.6413         59
  78.6618         59
  78.6823         52
  78.7028         72
  78.7233         56
  78.7438         47
  78.7643         61
  78.7849         62
  78.8054         77
  78.8259         64
  78.8464         55
  78.8669         71
  78.8874         74
  78.9079         82
  78.9284         58
  78.9489         63
  78.9695         78
  78.9900         66
  79.0105         78
  79.0310         77
  79.0515         63
  79.0720         72
  79.0925         78
  79.1130         65
  79.1335         55
  79.1541         75
  79.1746         71
  79.1951         73
  79.2156         58
  79.2361         67
  79.2566         71
  79.2771         63
  79.2976         80
  79.3181         93
  79.3387         72
  79.3592         87
  79.3797         87
  79.4002        105
  79.4207         98
  79.4412        109
  79.4617        109
  79.4822         89
  79.5027         97
  79.5233        100
  79.5438         92
  79.5643         90
  79.5848         73
  79.6053         73
  79.6258         81
  79.6463         64
  79.6668         64
  79.6873         72
  79.7079         65
  79.7284         79
  79.7489         63
  79.7694         71
  79.7899         64
  79.8104         54
  79.8309         55
  79.8514         42
  79.8719         53
  79.8925         45
  79.9130         47
  79.9335         41
  79.9540         38
  79.9745         38
  79.9950         34
