# Supplementary material for: Low-temperature fabrication of BTO-based relaxor ferroelectric thick films with multi-layered architecture
Source: RSC Adv. 2026 May 18;16(29):26238–48. doi: 10.1039/d6ra02102f (PMC13185808; doi:10.1039/d6ra02102f)
Supplement: RA-016-D6RA02102F-s001 [file RA-016-D6RA02102F-s001.zip › Data availability/XRD/glass-UXD.uxd]

; (content of file D:\20260121\zhw0121\boli20260121.raw)
_FILEVERSION = 3
_SAMPLE = "Commander Sample ID"
_+SAMPLE = 
_SITE = 
_USER = "Lab Manager"
_GONIOMETER_CODE = 21
; Goniometer : D8 theta/theta, stage : Unknown
_SAMPLE_CHANGER_CODE = 0
_ATTACHMENTS_CODE = 0
_GONIOMETER_RADIUS = 310
_FIXED_DIVSLIT = 10.5
_MONOCHROMATOR = 0
; Incident beam monochromator : None
_BETA_FILTER = N
_ANALYZER_CODE = 0
; Received beam analyzer : None
_DATEMEASURED = "21-Jan-2026 15:27:41"
_RUNTIME = 317.3
_WL_UNIT = A
_WL1 = 1.5406
_WL2 = 1.54439
_WL3 = 1.39222
_WLRATIO = 0.5
_ANODE = Cu
_V4_INF_USER = Lab Manager
_V4_INF_SAMPLEID = Commander Sample ID
_V4_INF_CREATOR = BrmlToV4Converter
_V4_INF_CREATOR_VERSION = 6.5.0.0

; Data for range 1
_DRIVE = COUPLED
_STEPTIME = 18.9
_STEPSIZE = 0.0205111
_STEPMODE = C
_START = 20.0001
_THETA = 10.0001
_2THETA = 20.0001
_KHI = 0
_PHI = 0
_X = 0
_Y = 0
_Z = 0
_DETECTOR = 5
; Detector type : Unknown
_DETECTORSLIT = out
_AUX1 = 0
_AUX2 = 0
_AUX3 = 0
_TIMESTARTED = 0
_TEMP_RATE = -1
_TEMP_DELAY = -1
_KV = 40
_MA = 40
_RANGE_WL = 1.5418
_3DPLANE = 0
_V4_ADDITIONALDETECTOR = 257
_V4_PSD2THETA = 9999
_V4_PSDCHANNEL1 = 0
_V4_PSDAPERTURE = 2.907
_V4_PSDTYPE = 5
_V4_PSDFIXED = 0
_V4_COUNTERS_MASK = 4096
_V4_DRIVES_MASK = 0
_V4_ENCODERS_MASK = 0
_2THETACOUNTS = 1
; 2THETA  PSD
  20.0001        145
  20.0206        179
  20.0411        157
  20.0616        158
  20.0821        143
  20.1027        164
  20.1232        169
  20.1437        150
  20.1642        158
  20.1847        168
  20.2052        166
  20.2257        161
  20.2462        159
  20.2667        167
  20.2873        175
  20.3078        168
  20.3283        152
  20.3488        184
  20.3693        174
  20.3898        157
  20.4103        170
  20.4308        159
  20.4513        164
  20.4719        177
  20.4924        164
  20.5129        148
  20.5334        160
  20.5539        177
  20.5744        150
  20.5949        150
  20.6154        184
  20.6359        175
  20.6565        168
  20.6770        173
  20.6975        173
  20.7180        169
  20.7385        138
  20.7590        161
  20.7795        165
  20.8000        183
  20.8205        169
  20.8411        169
  20.8616        166
  20.8821        153
  20.9026        151
  20.9231        159
  20.9436        163
  20.9641        152
  20.9846        160
  21.0051        156
  21.0257        179
  21.0462        142
  21.0667        170
  21.0872        177
  21.1077        156
  21.1282        177
  21.1487        174
  21.1692        163
  21.1897        151
  21.2103        183
  21.2308        166
  21.2513        162
  21.2718        195
  21.2923        192
  21.3128        186
  21.3333        188
  21.3538        168
  21.3743        162
  21.3949        145
  21.4154        164
  21.4359        169
  21.4564        203
  21.4769        182
  21.4974        187
  21.5179        165
  21.5384        186
  21.5589        182
  21.5795        157
  21.6000        169
  21.6205        171
  21.6410        178
  21.6615        179
  21.6820        184
  21.7025        168
  21.7230        179
  21.7435        183
  21.7641        169
  21.7846        184
  21.8051        179
  21.8256        201
  21.8461        185
  21.8666        158
  21.8871        181
  21.9076        149
  21.9281        175
  21.9487        169
  21.9692        169
  21.9897        187
  22.0102        208
  22.0307        194
  22.0512        167
  22.0717        209
  22.0922        175
  22.1127        212
  22.1333        211
  22.1538        199
  22.1743        182
  22.1948        203
  22.2153        154
  22.2358        171
  22.2563        210
  22.2768        181
  22.2973        179
  22.3179        183
  22.3384        214
  22.3589        189
  22.3794        184
  22.3999        199
  22.4204        189
  22.4409        183
  22.4614        165
  22.4819        208
  22.5025        163
  22.5230        184
  22.5435        206
  22.5640        185
  22.5845        195
  22.6050        182
  22.6255        202
  22.6460        210
  22.6665        211
  22.6871        235
  22.7076        176
  22.7281        191
  22.7486        206
  22.7691        205
  22.7896        197
  22.8101        212
  22.8306        209
  22.8511        193
  22.8717        208
  22.8922        211
  22.9127        203
  22.9332        225
  22.9537        229
  22.9742        215
  22.9947        200
  23.0152        216
  23.0357        191
  23.0563        156
  23.0768        236
  23.0973        196
  23.1178        201
  23.1383        214
  23.1588        196
  23.1793        199
  23.1998        213
  23.2203        211
  23.2409        224
  23.2614        239
  23.2819        224
  23.3024        220
  23.3229        249
  23.3434        199
  23.3639        241
  23.3844        233
  23.4049        231
  23.4255        235
  23.4460        224
  23.4665        210
  23.4870        219
  23.5075        230
  23.5280        220
  23.5485        232
  23.5690        244
  23.5895        225
  23.6101        234
  23.6306        231
  23.6511        210
  23.6716        225
  23.6921        242
  23.7126        233
  23.7331        228
  23.7536        238
  23.7741        245
  23.7947        243
  23.8152        247
  23.8357        254
  23.8562        233
  23.8767        277
  23.8972        245
  23.9177        244
  23.9382        238
  23.9587        285
  23.9792        259
  23.9998        221
  24.0203        266
  24.0408        247
  24.0613        245
  24.0818        259
  24.1023        269
  24.1228        266
  24.1433        243
  24.1638        230
  24.1844        284
  24.2049        253
  24.2254        263
  24.2459        247
  24.2664        252
  24.2869        246
  24.3074        228
  24.3279        266
  24.3484        229
  24.3690        258
  24.3895        252
  24.4100        247
  24.4305        284
  24.4510        307
  24.4715        252
  24.4920        266
  24.5125        296
  24.5330        235
  24.5536        261
  24.5741        302
  24.5946        256
  24.6151        283
  24.6356        303
  24.6561        277
  24.6766        261
  24.6971        292
  24.7176        270
  24.7382        295
  24.7587        289
  24.7792        265
  24.7997        289
  24.8202        302
  24.8407        276
  24.8612        277
  24.8817        269
  24.9022        322
  24.9228        299
  24.9433        294
  24.9638        286
  24.9843        278
  25.0048        280
  25.0253        284
  25.0458        318
  25.0663        305
  25.0868        318
  25.1074        322
  25.1279        284
  25.1484        297
  25.1689        300
  25.1894        317
  25.2099        287
  25.2304        292
  25.2509        300
  25.2714        334
  25.2920        324
  25.3125        299
  25.3330        302
  25.3535        292
  25.3740        292
  25.3945        346
  25.4150        326
  25.4355        295
  25.4560        300
  25.4766        359
  25.4971        337
  25.5176        336
  25.5381        303
  25.5586        330
  25.5791        289
  25.5996        335
  25.6201        324
  25.6406        312
  25.6612        337
  25.6817        322
  25.7022        368
  25.7227        326
  25.7432        325
  25.7637        316
  25.7842        353
  25.8047        340
  25.8252        377
  25.8458        335
  25.8663        383
  25.8868        355
  25.9073        357
  25.9278        347
  25.9483        341
  25.9688        377
  25.9893        332
  26.0098        363
  26.0304        393
  26.0509        355
  26.0714        378
  26.0919        370
  26.1124        355
  26.1329        381
  26.1534        377
  26.1739        392
  26.1944        366
  26.2150        373
  26.2355        390
  26.2560        381
  26.2765        369
  26.2970        401
  26.3175        390
  26.3380        390
  26.3585        402
  26.3790        395
  26.3996        352
  26.4201        397
  26.4406        359
  26.4611        404
  26.4816        372
  26.5021        444
  26.5226        406
  26.5431        391
  26.5636        403
  26.5842        417
  26.6047        388
  26.6252        389
  26.6457        442
  26.6662        399
  26.6867        380
  26.7072        408
  26.7277        429
  26.7482        418
  26.7688        370
  26.7893        423
  26.8098        418
  26.8303        397
  26.8508        423
  26.8713        457
  26.8918        439
  26.9123        444
  26.9328        445
  26.9534        440
  26.9739        437
  26.9944        417
  27.0149        430
  27.0354        429
  27.0559        474
  27.0764        465
  27.0969        439
  27.1174        457
  27.1380        461
  27.1585        474
  27.1790        437
  27.1995        449
  27.2200        450
  27.2405        438
  27.2610        450
  27.2815        456
  27.3020        487
  27.3226        468
  27.3431        496
  27.3636        537
  27.3841        506
  27.4046        484
  27.4251        537
  27.4456        497
  27.4661        479
  27.4866        501
  27.5072        466
  27.5277        511
  27.5482        497
  27.5687        539
  27.5892        507
  27.6097        529
  27.6302        463
  27.6507        499
  27.6712        541
  27.6918        483
  27.7123        466
  27.7328        518
  27.7533        546
  27.7738        551
  27.7943        555
  27.8148        514
  27.8353        535
  27.8558        482
  27.8764        554
  27.8969        521
  27.9174        486
  27.9379        526
  27.9584        524
  27.9789        473
  27.9994        517
  28.0199        559
  28.0404        486
  28.0610        532
  28.0815        463
  28.1020        508
  28.1225        510
  28.1430        498
  28.1635        533
  28.1840        508
  28.2045        505
  28.2250        540
  28.2456        531
  28.2661        533
  28.2866        496
  28.3071        473
  28.3276        506
  28.3481        522
  28.3686        504
  28.3891        492
  28.4096        506
  28.4302        536
  28.4507        538
  28.4712        492
  28.4917        475
  28.5122        575
  28.5327        531
  28.5532        551
  28.5737        515
  28.5942        508
  28.6148        517
  28.6353        546
  28.6558        581
  28.6763        519
  28.6968        463
  28.7173        521
  28.7378        498
  28.7583        534
  28.7788        502
  28.7994        486
  28.8199        533
  28.8404        549
  28.8609        534
  28.8814        513
  28.9019        521
  28.9224        554
  28.9429        496
  28.9634        494
  28.9840        541
  29.0045        519
  29.0250        549
  29.0455        510
  29.0660        533
  29.0865        496
  29.1070        527
  29.1275        502
  29.1480        531
  29.1686        526
  29.1891        463
  29.2096        486
  29.2301        542
  29.2506        522
  29.2711        525
  29.2916        501
  29.3121        537
  29.3326        514
  29.3532        518
  29.3737        505
  29.3942        485
  29.4147        507
  29.4352        501
  29.4557        499
  29.4762        526
  29.4967        513
  29.5172        518
  29.5378        515
  29.5583        508
  29.5788        501
  29.5993        511
  29.6198        504
  29.6403        523
  29.6608        544
  29.6813        503
  29.7018        510
  29.7224        472
  29.7429        531
  29.7634        494
  29.7839        486
  29.8044        519
  29.8249        520
  29.8454        508
  29.8659        459
  29.8864        475
  29.9070        511
  29.9275        493
  29.9480        459
  29.9685        547
  29.9890        460
  30.0095        481
  30.0300        491
  30.0505        449
  30.0710        512
  30.0916        446
  30.1121        516
  30.1326        468
  30.1531        459
  30.1736        477
  30.1941        468
  30.2146        477
  30.2351        414
  30.2556        500
  30.2762        456
  30.2967        527
  30.3172        472
  30.3377        511
  30.3582        484
  30.3787        438
  30.3992        449
  30.4197        440
  30.4402        459
  30.4608        494
  30.4813        445
  30.5018        488
  30.5223        445
  30.5428        462
  30.5633        462
  30.5838        483
  30.6043        475
  30.6248        463
  30.6454        456
  30.6659        473
  30.6864        442
  30.7069        408
  30.7274        485
  30.7479        437
  30.7684        445
  30.7889        436
  30.8094        442
  30.8300        430
  30.8505        450
  30.8710        440
  30.8915        442
  30.9120        430
  30.9325        423
  30.9530        419
  30.9735        432
  30.9940        408
  31.0146        427
  31.0351        409
  31.0556        426
  31.0761        364
  31.0966        424
  31.1171        401
  31.1376        397
  31.1581        384
  31.1786        447
  31.1992        418
  31.2197        390
  31.2402        418
  31.2607        421
  31.2812        419
  31.3017        391
  31.3222        442
  31.3427        390
  31.3632        389
  31.3838        400
  31.4043        393
  31.4248        384
  31.4453        413
  31.4658        389
  31.4863        359
  31.5068        378
  31.5273        380
  31.5478        371
  31.5683        386
  31.5889        379
  31.6094        383
  31.6299        376
  31.6504        378
  31.6709        393
  31.6914        345
  31.7119        389
  31.7324        359
  31.7529        414
  31.7735        357
  31.7940        345
  31.8145        372
  31.8350        371
  31.8555        364
  31.8760        384
  31.8965        399
  31.9170        371
  31.9375        371
  31.9581        356
  31.9786        393
  31.9991        369
  32.0196        322
  32.0401        349
  32.0606        348
  32.0811        356
  32.1016        331
  32.1221        365
  32.1427        362
  32.1632        346
  32.1837        343
  32.2042        316
  32.2247        353
  32.2452        338
  32.2657        360
  32.2862        346
  32.3067        315
  32.3273        350
  32.3478        349
  32.3683        340
  32.3888        318
  32.4093        331
  32.4298        343
  32.4503        320
  32.4708        342
  32.4913        338
  32.5119        345
  32.5324        318
  32.5529        362
  32.5734        331
  32.5939        329
  32.6144        371
  32.6349        331
  32.6554        346
  32.6759        315
  32.6965        301
  32.7170        318
  32.7375        332
  32.7580        324
  32.7785        343
  32.7990        311
  32.8195        367
  32.8400        340
  32.8605        344
  32.8811        340
  32.9016        322
  32.9221        322
  32.9426        316
  32.9631        329
  32.9836        318
  33.0041        333
  33.0246        318
  33.0451        353
  33.0657        373
  33.0862        338
  33.1067        323
  33.1272        329
  33.1477        307
  33.1682        372
  33.1887        332
  33.2092        326
  33.2297        310
  33.2503        312
  33.2708        314
  33.2913        302
  33.3118        330
  33.3323        310
  33.3528        284
  33.3733        322
  33.3938        299
  33.4143        300
  33.4349        302
  33.4554        268
  33.4759        279
  33.4964        291
  33.5169        296
  33.5374        267
  33.5579        296
  33.5784        259
  33.5989        271
  33.6195        265
  33.6400        269
  33.6605        268
  33.6810        262
  33.7015        268
  33.7220        244
  33.7425        234
  33.7630        261
  33.7835        276
  33.8041        258
  33.8246        259
  33.8451        288
  33.8656        236
  33.8861        243
  33.9066        250
  33.9271        292
  33.9476        248
  33.9681        250
  33.9887        254
  34.0092        245
  34.0297        279
  34.0502        235
  34.0707        263
  34.0912        233
  34.1117        247
  34.1322        264
  34.1527        256
  34.1733        230
  34.1938        281
  34.2143        241
  34.2348        230
  34.2553        240
  34.2758        224
  34.2963        235
  34.3168        246
  34.3373        252
  34.3579        249
  34.3784        250
  34.3989        234
  34.4194        254
  34.4399        243
  34.4604        247
  34.4809        210
  34.5014        263
  34.5219        246
  34.5425        232
  34.5630        220
  34.5835        243
  34.6040        249
  34.6245        241
  34.6450        244
  34.6655        244
  34.6860        246
  34.7065        248
  34.7271        240
  34.7476        227
  34.7681        259
  34.7886        235
  34.8091        243
  34.8296        212
  34.8501        252
  34.8706        241
  34.8911        215
  34.9117        213
  34.9322        205
  34.9527        201
  34.9732        206
  34.9937        218
  35.0142        219
  35.0347        238
  35.0552        201
  35.0757        223
  35.0963        218
  35.1168        238
  35.1373        231
  35.1578        221
  35.1783        221
  35.1988        216
  35.2193        219
  35.2398        241
  35.2603        209
  35.2809        223
  35.3014        201
  35.3219        215
  35.3424        227
  35.3629        194
  35.3834        203
  35.4039        210
  35.4244        185
  35.4449        195
  35.4655        247
  35.4860        227
  35.5065        195
  35.5270        224
  35.5475        240
  35.5680        202
  35.5885        178
  35.6090        199
  35.6295        199
  35.6501        193
  35.6706        187
  35.6911        199
  35.7116        210
  35.7321        199
  35.7526        199
  35.7731        184
  35.7936        177
  35.8141        188
  35.8347        204
  35.8552        189
  35.8757        208
  35.8962        225
  35.9167        207
  35.9372        197
  35.9577        182
  35.9782        221
  35.9987        180
  36.0193        193
  36.0398        193
  36.0603        216
  36.0808        200
  36.1013        194
  36.1218        203
  36.1423        209
  36.1628        208
  36.1833        190
  36.2039        196
  36.2244        177
  36.2449        202
  36.2654        160
  36.2859        192
  36.3064        184
  36.3269        187
  36.3474        215
  36.3679        194
  36.3885        183
  36.4090        167
  36.4295        171
  36.4500        206
  36.4705        212
  36.4910        181
  36.5115        210
  36.5320        173
  36.5525        185
  36.5731        173
  36.5936        183
  36.6141        185
  36.6346        200
  36.6551        177
  36.6756        182
  36.6961        181
  36.7166        202
  36.7371        190
  36.7577        211
  36.7782        188
  36.7987        194
  36.8192        189
  36.8397        182
  36.8602        173
  36.8807        194
  36.9012        200
  36.9217        188
  36.9423        187
  36.9628        208
  36.9833        168
  37.0038        171
  37.0243        180
  37.0448        172
  37.0653        197
  37.0858        193
  37.1063        201
  37.1269        197
  37.1474        194
  37.1679        176
  37.1884        159
  37.2089        176
  37.2294        164
  37.2499        188
  37.2704        161
  37.2909        180
  37.3115        177
  37.3320        193
  37.3525        183
  37.3730        152
  37.3935        149
  37.4140        189
  37.4345        179
  37.4550        160
  37.4755        199
  37.4961        176
  37.5166        172
  37.5371        160
  37.5576        187
  37.5781        170
  37.5986        175
  37.6191        176
  37.6396        173
  37.6601        171
  37.6807        181
  37.7012        187
  37.7217        176
  37.7422        175
  37.7627        203
  37.7832        165
  37.8037        192
  37.8242        194
  37.8447        188
  37.8653        174
  37.8858        154
  37.9063        159
  37.9268        155
  37.9473        195
  37.9678        163
  37.9883        184
  38.0088        185
  38.0293        155
  38.0499        187
  38.0704        167
  38.0909        157
  38.1114        150
  38.1319        177
  38.1524        182
  38.1729        170
  38.1934        152
  38.2139        173
  38.2345        165
  38.2550        146
  38.2755        173
  38.2960        166
  38.3165        177
  38.3370        157
  38.3575        155
  38.3780        179
  38.3985        185
  38.4191        151
  38.4396        167
  38.4601        156
  38.4806        175
  38.5011        188
  38.5216        200
  38.5421        157
  38.5626        163
  38.5831        178
  38.6037        149
  38.6242        170
  38.6447        136
  38.6652        143
  38.6857        163
  38.7062        144
  38.7267        162
  38.7472        160
  38.7677        171
  38.7883        165
  38.8088        171
  38.8293        147
  38.8498        168
  38.8703        163
  38.8908        164
  38.9113        186
  38.9318        159
  38.9523        146
  38.9729        156
  38.9934        163
  39.0139        153
  39.0344        162
  39.0549        160
  39.0754        165
  39.0959        146
  39.1164        169
  39.1369        161
  39.1575        164
  39.1780        187
  39.1985        158
  39.2190        140
  39.2395        186
  39.2600        176
  39.2805        170
  39.3010        131
  39.3215        175
  39.3420        177
  39.3626        171
  39.3831        151
  39.4036        174
  39.4241        149
  39.4446        164
  39.4651        196
  39.4856        181
  39.5061        185
  39.5266        157
  39.5472        145
  39.5677        170
  39.5882        176
  39.6087        174
  39.6292        173
  39.6497        158
  39.6702        154
  39.6907        179
  39.7112        163
  39.7318        167
  39.7523        178
  39.7728        185
  39.7933        167
  39.8138        154
  39.8343        170
  39.8548        155
  39.8753        168
  39.8958        154
  39.9164        184
  39.9369        208
  39.9574        173
  39.9779        166
  39.9984        172
  40.0189        175
  40.0394        172
  40.0599        153
  40.0804        180
  40.1010        173
  40.1215        155
  40.1420        167
  40.1625        156
  40.1830        158
  40.2035        159
  40.2240        177
  40.2445        167
  40.2650        196
  40.2856        158
  40.3061        135
  40.3266        169
  40.3471        162
  40.3676        150
  40.3881        186
  40.4086        175
  40.4291        162
  40.4496        176
  40.4702        170
  40.4907        171
  40.5112        156
  40.5317        161
  40.5522        164
  40.5727        181
  40.5932        165
  40.6137        171
  40.6342        176
  40.6548        176
  40.6753        180
  40.6958        177
  40.7163        159
  40.7368        173
  40.7573        181
  40.7778        153
  40.7983        178
  40.8188        204
  40.8394        181
  40.8599        166
  40.8804        161
  40.9009        203
  40.9214        180
  40.9419        142
  40.9624        160
  40.9829        183
  41.0034        168
  41.0240        160
  41.0445        188
  41.0650        157
  41.0855        192
  41.1060        178
  41.1265        195
  41.1470        169
  41.1675        172
  41.1880        173
  41.2086        161
  41.2291        171
  41.2496        185
  41.2701        188
  41.2906        170
  41.3111        180
  41.3316        166
  41.3521        181
  41.3726        144
  41.3932        185
  41.4137        195
  41.4342        154
  41.4547        186
  41.4752        173
  41.4957        180
  41.5162        170
  41.5367        186
  41.5572        196
  41.5778        187
  41.5983        193
  41.6188        143
  41.6393        185
  41.6598        164
  41.6803        163
  41.7008        178
  41.7213        182
  41.7418        206
  41.7624        169
  41.7829        164
  41.8034        165
  41.8239        192
  41.8444        175
  41.8649        215
  41.8854        177
  41.9059        160
  41.9264        153
  41.9470        184
  41.9675        169
  41.9880        153
  42.0085        170
  42.0290        162
  42.0495        167
  42.0700        168
  42.0905        163
  42.1110        186
  42.1316        183
  42.1521        193
  42.1726        201
  42.1931        176
  42.2136        174
  42.2341        152
  42.2546        171
  42.2751        168
  42.2956        151
  42.3162        168
  42.3367        168
  42.3572        191
  42.3777        185
  42.3982        224
  42.4187        170
  42.4392        174
  42.4597        176
  42.4802        206
  42.5008        178
  42.5213        167
  42.5418        195
  42.5623        192
  42.5828        178
  42.6033        190
  42.6238        205
  42.6443        181
  42.6648        198
  42.6854        192
  42.7059        190
  42.7264        187
  42.7469        189
  42.7674        169
  42.7879        175
  42.8084        178
  42.8289        187
  42.8494        202
  42.8700        171
  42.8905        193
  42.9110        191
  42.9315        185
  42.9520        170
  42.9725        163
  42.9930        205
  43.0135        170
  43.0340        207
  43.0546        173
  43.0751        206
  43.0956        192
  43.1161        192
  43.1366        209
  43.1571        183
  43.1776        180
  43.1981        163
  43.2186        204
  43.2392        173
  43.2597        197
  43.2802        184
  43.3007        184
  43.3212        176
  43.3417        206
  43.3622        190
  43.3827        184
  43.4032        188
  43.4238        197
  43.4443        193
  43.4648        195
  43.4853        213
  43.5058        200
  43.5263        193
  43.5468        200
  43.5673        193
  43.5878        167
  43.6084        190
  43.6289        187
  43.6494        190
  43.6699        178
  43.6904        198
  43.7109        189
  43.7314        209
  43.7519        197
  43.7724        195
  43.7930        160
  43.8135        192
  43.8340        223
  43.8545        194
  43.8750        190
  43.8955        194
  43.9160        202
  43.9365        193
  43.9570        185
  43.9776        193
  43.9981        188
  44.0186        204
  44.0391        194
  44.0596        192
  44.0801        195
  44.1006        197
  44.1211        204
  44.1416        192
  44.1622        187
  44.1827        226
  44.2032        207
  44.2237        217
  44.2442        208
  44.2647        171
  44.2852        190
  44.3057        203
  44.3262        222
  44.3468        188
  44.3673        177
  44.3878        192
  44.4083        217
  44.4288        210
  44.4493        207
  44.4698        213
  44.4903        185
  44.5108        193
  44.5314        183
  44.5519        195
  44.5724        198
  44.5929        200
  44.6134        208
  44.6339        222
  44.6544        224
  44.6749        225
  44.6954        172
  44.7160        208
  44.7365        202
  44.7570        197
  44.7775        208
  44.7980        187
  44.8185        195
  44.8390        220
  44.8595        193
  44.8800        196
  44.9006        185
  44.9211        219
  44.9416        180
  44.9621        192
  44.9826        200
  45.0031        206
  45.0236        205
  45.0441        181
  45.0646        192
  45.0852        208
  45.1057        202
  45.1262        208
  45.1467        187
  45.1672        236
  45.1877        204
  45.2082        195
  45.2287        212
  45.2492        209
  45.2698        186
  45.2903        222
  45.3108        194
  45.3313        223
  45.3518        209
  45.3723        206
  45.3928        193
  45.4133        187
  45.4338        208
  45.4544        205
  45.4749        222
  45.4954        211
  45.5159        185
  45.5364        211
  45.5569        234
  45.5774        215
  45.5979        203
  45.6184        199
  45.6390        210
  45.6595        205
  45.6800        239
  45.7005        231
  45.7210        228
  45.7415        211
  45.7620        201
  45.7825        217
  45.8030        193
  45.8236        217
  45.8441        210
  45.8646        218
  45.8851        207
  45.9056        183
  45.9261        208
  45.9466        208
  45.9671        210
  45.9876        200
  46.0082        224
  46.0287        192
  46.0492        203
  46.0697        244
  46.0902        217
  46.1107        215
  46.1312        221
  46.1517        216
  46.1722        214
  46.1928        193
  46.2133        205
  46.2338        201
  46.2543        202
  46.2748        226
  46.2953        221
  46.3158        216
  46.3363        235
  46.3568        219
  46.3774        215
  46.3979        224
  46.4184        201
  46.4389        214
  46.4594        196
  46.4799        216
  46.5004        216
  46.5209        210
  46.5414        195
  46.5620        213
  46.5825        251
  46.6030        208
  46.6235        179
  46.6440        208
  46.6645        223
  46.6850        228
  46.7055        211
  46.7260        232
  46.7466        216
  46.7671        223
  46.7876        208
  46.8081        192
  46.8286        225
  46.8491        220
  46.8696        217
  46.8901        207
  46.9106        230
  46.9311        208
  46.9517        225
  46.9722        207
  46.9927        218
  47.0132        202
  47.0337        193
  47.0542        207
  47.0747        220
  47.0952        220
  47.1157        202
  47.1363        236
  47.1568        240
  47.1773        227
  47.1978        225
  47.2183        228
  47.2388        195
  47.2593        216
  47.2798        232
  47.3003        220
  47.3209        209
  47.3414        217
  47.3619        186
  47.3824        245
  47.4029        214
  47.4234        199
  47.4439        211
  47.4644        210
  47.4849        227
  47.5055        211
  47.5260        212
  47.5465        211
  47.5670        205
  47.5875        205
  47.6080        237
  47.6285        235
  47.6490        225
  47.6695        199
  47.6901        211
  47.7106        223
  47.7311        204
  47.7516        212
  47.7721        221
  47.7926        219
  47.8131        236
  47.8336        198
  47.8541        228
  47.8747        198
  47.8952        217
  47.9157        216
  47.9362        190
  47.9567        217
  47.9772        214
  47.9977        220
  48.0182        212
  48.0387        222
  48.0593        220
  48.0798        230
  48.1003        222
  48.1208        227
  48.1413        205
  48.1618        230
  48.1823        224
  48.2028        220
  48.2233        229
  48.2439        218
  48.2644        215
  48.2849        241
  48.3054        221
  48.3259        197
  48.3464        237
  48.3669        237
  48.3874        234
  48.4079        221
  48.4285        219
  48.4490        218
  48.4695        235
  48.4900        228
  48.5105        194
  48.5310        260
  48.5515        206
  48.5720        220
  48.5925        194
  48.6131        238
  48.6336        229
  48.6541        240
  48.6746        216
  48.6951        200
  48.7156        207
  48.7361        208
  48.7566        234
  48.7771        221
  48.7977        251
  48.8182        211
  48.8387        219
  48.8592        217
  48.8797        225
  48.9002        223
  48.9207        213
  48.9412        241
  48.9617        241
  48.9823        211
  49.0028        222
  49.0233        232
  49.0438        255
  49.0643        211
  49.0848        209
  49.1053        240
  49.1258        247
  49.1463        224
  49.1669        213
  49.1874        245
  49.2079        233
  49.2284        239
  49.2489        228
  49.2694        259
  49.2899        253
  49.3104        203
  49.3309        253
  49.3515        208
  49.3720        220
  49.3925        235
  49.4130        220
  49.4335        246
  49.4540        240
  49.4745        220
  49.4950        216
  49.5155        234
  49.5361        213
  49.5566        227
  49.5771        207
  49.5976        226
  49.6181        238
  49.6386        216
  49.6591        208
  49.6796        209
  49.7001        211
  49.7207        255
  49.7412        227
  49.7617        209
  49.7822        235
  49.8027        225
  49.8232        207
  49.8437        225
  49.8642        198
  49.8847        211
  49.9053        221
  49.9258        218
  49.9463        201
  49.9668        220
  49.9873        239
  50.0078        226
  50.0283        229
  50.0488        215
  50.0693        221
  50.0899        231
  50.1104        241
  50.1309        226
  50.1514        228
  50.1719        205
  50.1924        228
  50.2129        217
  50.2334        237
  50.2539        248
  50.2745        222
  50.2950        213
  50.3155        250
  50.3360        229
  50.3565        215
  50.3770        233
  50.3975        241
  50.4180        230
  50.4385        225
  50.4591        214
  50.4796        238
  50.5001        217
  50.5206        238
  50.5411        242
  50.5616        208
  50.5821        202
  50.6026        205
  50.6231        194
  50.6437        206
  50.6642        231
  50.6847        253
  50.7052        182
  50.7257        211
  50.7462        234
  50.7667        193
  50.7872        225
  50.8077        208
  50.8283        224
  50.8488        230
  50.8693        225
  50.8898        254
  50.9103        217
  50.9308        236
  50.9513        228
  50.9718        196
  50.9923        211
  51.0129        220
  51.0334        216
  51.0539        231
  51.0744        211
  51.0949        195
  51.1154        213
  51.1359        219
  51.1564        210
  51.1769        206
  51.1975        202
  51.2180        215
  51.2385        227
  51.2590        190
  51.2795        213
  51.3000        227
  51.3205        216
  51.3410        218
  51.3615        234
  51.3821        228
  51.4026        209
  51.4231        217
  51.4436        248
  51.4641        229
  51.4846        221
  51.5051        244
  51.5256        227
  51.5461        218
  51.5667        216
  51.5872        215
  51.6077        220
  51.6282        207
  51.6487        226
  51.6692        250
  51.6897        244
  51.7102        224
  51.7307        213
  51.7513        209
  51.7718        235
  51.7923        213
  51.8128        215
  51.8333        242
  51.8538        241
  51.8743        213
  51.8948        229
  51.9153        225
  51.9359        215
  51.9564        211
  51.9769        194
  51.9974        199
  52.0179        201
  52.0384        199
  52.0589        218
  52.0794        225
  52.0999        215
  52.1205        206
  52.1410        221
  52.1615        259
  52.1820        216
  52.2025        221
  52.2230        223
  52.2435        228
  52.2640        238
  52.2845        235
  52.3051        221
  52.3256        249
  52.3461        227
  52.3666        217
  52.3871        269
  52.4076        214
  52.4281        240
  52.4486        224
  52.4691        195
  52.4897        248
  52.5102        209
  52.5307        216
  52.5512        234
  52.5717        224
  52.5922        197
  52.6127        252
  52.6332        222
  52.6537        207
  52.6743        217
  52.6948        220
  52.7153        191
  52.7358        215
  52.7563        208
  52.7768        205
  52.7973        204
  52.8178        214
  52.8383        207
  52.8589        197
  52.8794        215
  52.8999        225
  52.9204        187
  52.9409        204
  52.9614        237
  52.9819        210
  53.0024        193
  53.0229        225
  53.0435        230
  53.0640        225
  53.0845        213
  53.1050        208
  53.1255        222
  53.1460        229
  53.1665        227
  53.1870        225
  53.2075        255
  53.2281        252
  53.2486        214
  53.2691        200
  53.2896        224
  53.3101        202
  53.3306        192
  53.3511        223
  53.3716        210
  53.3921        201
  53.4127        222
  53.4332        249
  53.4537        210
  53.4742        222
  53.4947        180
  53.5152        212
  53.5357        213
  53.5562        192
  53.5767        209
  53.5973        202
  53.6178        206
  53.6383        196
  53.6588        210
  53.6793        205
  53.6998        212
  53.7203        201
  53.7408        214
  53.7613        190
  53.7819        191
  53.8024        188
  53.8229        185
  53.8434        190
  53.8639        211
  53.8844        205
  53.9049        208
  53.9254        243
  53.9459        221
  53.9665        220
  53.9870        195
  54.0075        203
  54.0280        201
  54.0485        214
  54.0690        194
  54.0895        228
  54.1100        202
  54.1305        206
  54.1511        185
  54.1716        209
  54.1921        195
  54.2126        231
  54.2331        213
  54.2536        229
  54.2741        186
  54.2946        212
  54.3151        187
  54.3357        208
  54.3562        192
  54.3767        200
  54.3972        220
  54.4177        223
  54.4382        193
  54.4587        188
  54.4792        189
  54.4997        209
  54.5203        196
  54.5408        227
  54.5613        217
  54.5818        217
  54.6023        198
  54.6228        196
  54.6433        185
  54.6638        227
  54.6843        196
  54.7048        194
  54.7254        222
  54.7459        205
  54.7664        184
  54.7869        187
  54.8074        218
  54.8279        186
  54.8484        194
  54.8689        210
  54.8894        197
  54.9100        225
  54.9305        189
  54.9510        198
  54.9715        207
  54.9920        230
  55.0125        200
  55.0330        189
  55.0535        212
  55.0740        215
  55.0946        186
  55.1151        218
  55.1356        222
  55.1561        212
  55.1766        189
  55.1971        202
  55.2176        192
  55.2381        180
  55.2586        202
  55.2792        196
  55.2997        208
  55.3202        186
  55.3407        199
  55.3612        188
  55.3817        190
  55.4022        191
  55.4227        201
  55.4432        202
  55.4638        188
  55.4843        175
  55.5048        185
  55.5253        165
  55.5458        181
  55.5663        187
  55.5868        220
  55.6073        201
  55.6278        229
  55.6484        198
  55.6689        191
  55.6894        201
  55.7099        220
  55.7304        224
  55.7509        191
  55.7714        182
  55.7919        221
  55.8124        189
  55.8330        190
  55.8535        201
  55.8740        202
  55.8945        188
  55.9150        198
  55.9355        190
  55.9560        199
  55.9765        186
  55.9970        185
  56.0176        186
  56.0381        210
  56.0586        190
  56.0791        193
  56.0996        170
  56.1201        183
  56.1406        196
  56.1611        194
  56.1816        187
  56.2022        179
  56.2227        203
  56.2432        202
  56.2637        189
  56.2842        179
  56.3047        185
  56.3252        186
  56.3457        217
  56.3662        180
  56.3868        185
  56.4073        202
  56.4278        180
  56.4483        164
  56.4688        214
  56.4893        187
  56.5098        176
  56.5303        193
  56.5508        165
  56.5714        195
  56.5919        177
  56.6124        179
  56.6329        193
  56.6534        194
  56.6739        192
  56.6944        191
  56.7149        199
  56.7354        178
  56.7560        186
  56.7765        193
  56.7970        197
  56.8175        193
  56.8380        186
  56.8585        181
  56.8790        202
  56.8995        199
  56.9200        170
  56.9406        163
  56.9611        171
  56.9816        194
  57.0021        180
  57.0226        183
  57.0431        185
  57.0636        212
  57.0841        180
  57.1046        207
  57.1252        181
  57.1457        180
  57.1662        181
  57.1867        168
  57.2072        227
  57.2277        208
  57.2482        185
  57.2687        177
  57.2892        164
  57.3098        200
  57.3303        167
  57.3508        173
  57.3713        190
  57.3918        176
  57.4123        154
  57.4328        192
  57.4533        181
  57.4738        174
  57.4944        158
  57.5149        195
  57.5354        211
  57.5559        177
  57.5764        194
  57.5969        184
  57.6174        207
  57.6379        197
  57.6584        182
  57.6790        189
  57.6995        177
  57.7200        181
  57.7405        168
  57.7610        148
  57.7815        197
  57.8020        155
  57.8225        162
  57.8430        172
  57.8636        171
  57.8841        185
  57.9046        183
  57.9251        188
  57.9456        180
  57.9661        184
  57.9866        156
  58.0071        183
  58.0276        168
  58.0482        178
  58.0687        182
  58.0892        170
  58.1097        177
  58.1302        204
  58.1507        188
  58.1712        158
  58.1917        160
  58.2122        162
  58.2328        183
  58.2533        185
  58.2738        200
  58.2943        179
  58.3148        184
  58.3353        177
  58.3558        165
  58.3763        162
  58.3968        185
  58.4174        185
  58.4379        182
  58.4584        184
  58.4789        179
  58.4994        178
  58.5199        171
  58.5404        183
  58.5609        188
  58.5814        184
  58.6020        164
  58.6225        173
  58.6430        175
  58.6635        196
  58.6840        181
  58.7045        202
  58.7250        180
  58.7455        191
  58.7660        195
  58.7866        170
  58.8071        197
  58.8276        179
  58.8481        190
  58.8686        171
  58.8891        175
  58.9096        190
  58.9301        180
  58.9506        171
  58.9712        190
  58.9917        168
  59.0122        173
  59.0327        183
  59.0532        197
  59.0737        186
  59.0942        159
  59.1147        193
  59.1352        155
  59.1558        168
  59.1763        182
  59.1968        177
  59.2173        167
  59.2378        158
  59.2583        185
  59.2788        173
  59.2993        150
  59.3198        170
  59.3404        175
  59.3609        174
  59.3814        153
  59.4019        164
  59.4224        168
  59.4429        177
  59.4634        163
  59.4839        150
  59.5044        173
  59.5250        161
  59.5455        157
  59.5660        172
  59.5865        172
  59.6070        184
  59.6275        181
  59.6480        175
  59.6685        156
  59.6890        166
  59.7096        180
  59.7301        170
  59.7506        161
  59.7711        164
  59.7916        148
  59.8121        177
  59.8326        137
  59.8531        158
  59.8736        175
  59.8942        175
  59.9147        175
  59.9352        176
  59.9557        195
  59.9762        170
  59.9967        164
  60.0172        163
  60.0377        163
  60.0582        156
  60.0788        156
  60.0993        178
  60.1198        169
  60.1403        163
  60.1608        175
  60.1813        178
  60.2018        176
  60.2223        175
  60.2428        169
  60.2634        169
  60.2839        147
  60.3044        179
  60.3249        150
  60.3454        157
  60.3659        168
  60.3864        184
  60.4069        159
  60.4274        179
  60.4480        173
  60.4685        187
  60.4890        142
  60.5095        176
  60.5300        191
  60.5505        170
  60.5710        172
  60.5915        194
  60.6120        172
  60.6326        153
  60.6531        153
  60.6736        148
  60.6941        123
  60.7146        163
  60.7351        147
  60.7556        154
  60.7761        149
  60.7966        139
  60.8172        140
  60.8377        162
  60.8582        156
  60.8787        154
  60.8992        143
  60.9197        162
  60.9402        162
  60.9607        169
  60.9812        147
  61.0018        151
  61.0223        163
  61.0428        164
  61.0633        159
  61.0838        155
  61.1043        149
  61.1248        171
  61.1453        163
  61.1658        174
  61.1864        161
  61.2069        156
  61.2274        164
  61.2479        155
  61.2684        157
  61.2889        190
  61.3094        146
  61.3299        155
  61.3504        143
  61.3710        153
  61.3915        170
  61.4120        159
  61.4325        125
  61.4530        152
  61.4735        129
  61.4940        175
  61.5145        158
  61.5350        177
  61.5556        182
  61.5761        147
  61.5966        176
  61.6171        144
  61.6376        183
  61.6581        157
  61.6786        143
  61.6991        147
  61.7196        161
  61.7402        152
  61.7607        149
  61.7812        141
  61.8017        165
  61.8222        177
  61.8427        151
  61.8632        164
  61.8837        131
  61.9042        180
  61.9248        159
  61.9453        156
  61.9658        147
  61.9863        127
  62.0068        134
  62.0273        163
  62.0478        146
  62.0683        164
  62.0888        170
  62.1094        159
  62.1299        147
  62.1504        152
  62.1709        151
  62.1914        189
  62.2119        146
  62.2324        154
  62.2529        164
  62.2734        133
  62.2939        144
  62.3145        153
  62.3350        171
  62.3555        144
  62.3760        159
  62.3965        140
  62.4170        161
  62.4375        174
  62.4580        141
  62.4785        143
  62.4991        150
  62.5196        123
  62.5401        150
  62.5606        120
  62.5811        171
  62.6016        149
  62.6221        134
  62.6426        152
  62.6631        173
  62.6837        138
  62.7042        151
  62.7247        165
  62.7452        140
  62.7657        135
  62.7862        140
  62.8067        141
  62.8272        149
  62.8477        146
  62.8683        169
  62.8888        154
  62.9093        153
  62.9298        146
  62.9503        141
  62.9708        124
  62.9913        133
  63.0118        156
  63.0323        151
  63.0529        126
  63.0734        180
  63.0939        144
  63.1144        135
  63.1349        156
  63.1554        159
  63.1759        142
  63.1964        137
  63.2169        162
  63.2375        179
  63.2580        136
  63.2785        146
  63.2990        135
  63.3195        147
  63.3400        143
  63.3605        139
  63.3810        123
  63.4015        141
  63.4221        162
  63.4426        158
  63.4631        154
  63.4836        122
  63.5041        160
  63.5246        155
  63.5451        140
  63.5656        137
  63.5861        134
  63.6067        146
  63.6272        166
  63.6477        147
  63.6682        133
  63.6887        145
  63.7092        149
  63.7297        139
  63.7502        122
  63.7707        132
  63.7913        154
  63.8118        166
  63.8323        134
  63.8528        164
  63.8733        145
  63.8938        142
  63.9143        135
  63.9348        132
  63.9553        140
  63.9759        128
  63.9964        146
  64.0169        169
  64.0374        132
  64.0579        123
  64.0784        137
  64.0989        119
  64.1194        145
  64.1399        142
  64.1605        144
  64.1810        143
  64.2015        135
  64.2220        150
  64.2425        142
  64.2630        164
  64.2835        159
  64.3040        133
  64.3245        133
  64.3451        137
  64.3656        132
  64.3861        145
  64.4066        140
  64.4271        146
  64.4476        154
  64.4681        145
  64.4886        150
  64.5091        136
  64.5297        124
  64.5502        129
  64.5707        161
  64.5912        141
  64.6117        136
  64.6322        137
  64.6527        142
  64.6732        146
  64.6937        112
  64.7143        128
  64.7348        140
  64.7553        137
  64.7758        154
  64.7963        127
  64.8168        136
  64.8373        140
  64.8578        143
  64.8783        147
  64.8989        145
  64.9194        126
  64.9399        149
  64.9604        147
  64.9809        144
  65.0014        142
  65.0219        143
  65.0424        119
  65.0629        101
  65.0835        143
  65.1040        140
  65.1245        133
  65.1450        111
  65.1655        117
  65.1860        137
  65.2065        134
  65.2270        148
  65.2475        151
  65.2681        127
  65.2886        130
  65.3091         95
  65.3296        125
  65.3501        122
  65.3706        137
  65.3911        122
  65.4116        142
  65.4321        142
  65.4527        121
  65.4732        113
  65.4937        142
  65.5142        106
  65.5347         99
  65.5552        112
  65.5757        142
  65.5962        137
  65.6167        122
  65.6373        137
  65.6578        139
  65.6783        134
  65.6988        140
  65.7193        124
  65.7398        127
  65.7603        118
  65.7808        139
  65.8013        139
  65.8219        141
  65.8424        136
  65.8629        124
  65.8834        124
  65.9039        145
  65.9244        130
  65.9449        121
  65.9654        128
  65.9859        134
  66.0065        133
  66.0270        139
  66.0475        142
  66.0680        127
  66.0885        136
  66.1090        148
  66.1295        107
  66.1500        136
  66.1705        134
  66.1911        125
  66.2116        110
  66.2321        131
  66.2526        125
  66.2731        140
  66.2936        121
  66.3141        126
  66.3346        123
  66.3551        120
  66.3757        128
  66.3962        131
  66.4167        133
  66.4372        121
  66.4577        145
  66.4782        117
  66.4987        119
  66.5192        129
  66.5397        128
  66.5603        113
  66.5808        136
  66.6013        126
  66.6218        129
  66.6423        129
  66.6628        117
  66.6833        132
  66.7038        117
  66.7243        145
  66.7449        125
  66.7654        129
  66.7859        135
  66.8064        148
  66.8269        127
  66.8474        151
  66.8679        114
  66.8884        124
  66.9089        122
  66.9295        111
  66.9500        120
  66.9705        141
  66.9910        122
  67.0115        120
  67.0320        109
  67.0525        154
  67.0730        147
  67.0935        124
  67.1141        124
  67.1346        136
  67.1551        123
  67.1756        113
  67.1961        116
  67.2166        121
  67.2371        123
  67.2576        138
  67.2781        121
  67.2987        125
  67.3192        116
  67.3397        130
  67.3602        134
  67.3807        108
  67.4012        104
  67.4217        127
  67.4422        146
  67.4627        126
  67.4833        145
  67.5038        120
  67.5243        116
  67.5448        109
  67.5653        140
  67.5858        134
  67.6063        125
  67.6268        114
  67.6473        127
  67.6679        120
  67.6884        116
  67.7089        136
  67.7294        131
  67.7499        139
  67.7704        139
  67.7909        105
  67.8114        140
  67.8319        139
  67.8525        124
  67.8730        116
  67.8935        129
  67.9140        131
  67.9345        117
  67.9550        117
  67.9755        135
  67.9960        123
  68.0165         99
  68.0371        114
  68.0576        117
  68.0781        129
  68.0986        130
  68.1191        115
  68.1396        134
  68.1601        121
  68.1806        135
  68.2011        122
  68.2217        113
  68.2422        124
  68.2627        133
  68.2832        109
  68.3037        118
  68.3242        135
  68.3447        120
  68.3652        127
  68.3857        110
  68.4063        145
  68.4268        136
  68.4473        133
  68.4678        142
  68.4883        106
  68.5088        129
  68.5293        113
  68.5498        110
  68.5703         98
  68.5909        122
  68.6114         98
  68.6319        133
  68.6524        111
  68.6729        103
  68.6934        118
  68.7139        129
  68.7344        114
  68.7549        132
  68.7755        123
  68.7960         98
  68.8165        108
  68.8370        120
  68.8575        114
  68.8780        130
  68.8985        112
  68.9190         99
  68.9395        137
  68.9601        125
  68.9806        102
  69.0011        115
  69.0216        122
  69.0421         97
  69.0626        113
  69.0831        117
  69.1036        146
  69.1241        121
  69.1447        119
  69.1652        126
  69.1857        128
  69.2062        118
  69.2267        104
  69.2472        118
  69.2677        127
  69.2882        103
  69.3087        116
  69.3293        123
  69.3498         80
  69.3703         94
  69.3908        138
  69.4113        129
  69.4318        126
  69.4523        108
  69.4728        103
  69.4933        129
  69.5139        114
  69.5344        124
  69.5549        117
  69.5754         94
  69.5959        101
  69.6164         91
  69.6369        127
  69.6574        130
  69.6779        132
  69.6985        121
  69.7190        123
  69.7395        143
  69.7600        159
  69.7805        137
  69.8010        118
  69.8215        120
  69.8420        106
  69.8625        115
  69.8831        118
  69.9036        100
  69.9241        116
  69.9446        139
  69.9651        111
  69.9856        107
  70.0061        118
  70.0266        122
  70.0471        114
  70.0676        128
  70.0882        120
  70.1087        112
  70.1292        123
  70.1497        101
  70.1702        140
  70.1907        123
  70.2112        106
  70.2317        128
  70.2522        123
  70.2728        105
  70.2933        115
  70.3138        129
  70.3343        102
  70.3548        124
  70.3753        119
  70.3958        100
  70.4163        121
  70.4368        121
  70.4574        126
  70.4779        116
  70.4984        109
  70.5189        114
  70.5394        124
  70.5599        110
  70.5804        120
  70.6009        105
  70.6214        122
  70.6420        108
  70.6625        100
  70.6830        119
  70.7035        107
  70.7240        126
  70.7445        107
  70.7650        120
  70.7855        108
  70.8060        127
  70.8266        115
  70.8471        112
  70.8676        115
  70.8881        129
  70.9086        106
  70.9291        109
  70.9496        107
  70.9701        137
  70.9906        129
  71.0112        114
  71.0317        125
  71.0522        126
  71.0727        109
  71.0932        131
  71.1137        126
  71.1342        122
  71.1547        123
  71.1752        114
  71.1958        126
  71.2163        119
  71.2368        127
  71.2573        113
  71.2778        125
  71.2983        118
  71.3188        136
  71.3393        117
  71.3598        119
  71.3804        108
  71.4009        127
  71.4214        114
  71.4419         96
  71.4624        111
  71.4829        113
  71.5034        114
  71.5239        109
  71.5444        127
  71.5650        103
  71.5855        119
  71.6060        117
  71.6265        119
  71.6470        127
  71.6675        107
  71.6880        134
  71.7085        111
  71.7290        110
  71.7496        101
  71.7701        119
  71.7906        130
  71.8111        114
  71.8316        126
  71.8521        117
  71.8726        107
  71.8931        111
  71.9136        127
  71.9342        107
  71.9547        144
  71.9752        138
  71.9957        103
  72.0162        105
  72.0367        129
  72.0572        118
  72.0777        117
  72.0982        108
  72.1188        110
  72.1393        110
  72.1598        117
  72.1803        129
  72.2008        106
  72.2213        120
  72.2418        121
  72.2623        117
  72.2828        108
  72.3034        108
  72.3239        113
  72.3444        101
  72.3649        113
  72.3854        116
  72.4059        135
  72.4264        106
  72.4469        113
  72.4674        107
  72.4880         97
  72.5085        115
  72.5290        112
  72.5495        126
  72.5700        118
  72.5905        115
  72.6110        110
  72.6315        121
  72.6520        119
  72.6726        125
  72.6931        124
  72.7136        124
  72.7341         99
  72.7546        116
  72.7751        105
  72.7956        121
  72.8161        108
  72.8366        113
  72.8572        115
  72.8777        119
  72.8982        115
  72.9187        127
  72.9392        111
  72.9597        117
  72.9802        102
  73.0007        130
  73.0212        119
  73.0418        118
  73.0623        125
  73.0828        123
  73.1033        115
  73.1238        107
  73.1443        123
  73.1648        117
  73.1853        108
  73.2058        116
  73.2264        132
  73.2469        114
  73.2674        123
  73.2879        131
  73.3084        131
  73.3289        121
  73.3494        118
  73.3699        126
  73.3904        123
  73.4110        125
  73.4315         97
  73.4520        110
  73.4725        110
  73.4930        121
  73.5135        119
  73.5340        117
  73.5545        109
  73.5750        131
  73.5956        106
  73.6161        121
  73.6366        111
  73.6571        130
  73.6776        133
  73.6981        113
  73.7186        125
  73.7391        134
  73.7596         94
  73.7802        131
  73.8007        103
  73.8212        102
  73.8417        116
  73.8622        113
  73.8827         94
  73.9032        112
  73.9237        107
  73.9442        113
  73.9648        111
  73.9853        107
  74.0058        106
  74.0263        116
  74.0468        111
  74.0673        105
  74.0878         90
  74.1083        117
  74.1288        108
  74.1494        105
  74.1699        123
  74.1904        129
  74.2109        125
  74.2314        111
  74.2519        103
  74.2724        128
  74.2929        117
  74.3134        116
  74.3340        102
  74.3545        106
  74.3750        127
  74.3955        108
  74.4160        145
  74.4365        114
  74.4570        107
  74.4775        101
  74.4980        116
  74.5186        111
  74.5391         98
  74.5596        122
  74.5801        104
  74.6006        119
  74.6211         99
  74.6416        128
  74.6621        119
  74.6826        120
  74.7032        129
  74.7237        123
  74.7442        100
  74.7647        116
  74.7852        118
  74.8057        112
  74.8262        103
  74.8467        127
  74.8672        112
  74.8878        102
  74.9083        101
  74.9288        132
  74.9493        114
  74.9698         94
  74.9903        119
  75.0108         91
  75.0313        105
  75.0518        129
  75.0724        121
  75.0929        127
  75.1134        123
  75.1339        117
  75.1544        125
  75.1749        116
  75.1954        126
  75.2159        128
  75.2364        125
  75.2570        113
  75.2775        113
  75.2980        102
  75.3185         99
  75.3390        116
  75.3595        111
  75.3800         96
  75.4005        131
  75.4210        123
  75.4416        113
  75.4621        119
  75.4826         93
  75.5031        123
  75.5236        111
  75.5441        127
  75.5646        107
  75.5851        127
  75.6056        129
  75.6262        120
  75.6467        130
  75.6672        106
  75.6877        127
  75.7082        117
  75.7287        108
  75.7492        105
  75.7697        125
  75.7902        118
  75.8108        128
  75.8313        103
  75.8518         93
  75.8723        115
  75.8928        122
  75.9133        116
  75.9338        104
  75.9543        108
  75.9748        103
  75.9954        116
  76.0159        101
  76.0364        113
  76.0569        115
  76.0774        110
  76.0979        120
  76.1184        136
  76.1389        117
  76.1594        118
  76.1800        100
  76.2005        105
  76.2210        112
  76.2415        130
  76.2620        118
  76.2825         98
  76.3030        103
  76.3235        105
  76.3440        105
  76.3646         95
  76.3851        110
  76.4056        113
  76.4261        119
  76.4466        119
  76.4671        132
  76.4876        112
  76.5081        100
  76.5286        127
  76.5492        135
  76.5697        101
  76.5902        126
  76.6107         98
  76.6312        103
  76.6517        103
  76.6722        107
  76.6927        111
  76.7132        105
  76.7338        100
  76.7543        122
  76.7748        116
  76.7953        116
  76.8158        117
  76.8363        117
  76.8568        132
  76.8773        112
  76.8978        118
  76.9184        131
  76.9389        106
  76.9594        109
  76.9799        126
  77.0004        118
  77.0209         98
  77.0414        124
  77.0619        124
  77.0824        133
  77.1030        125
  77.1235        111
  77.1440        122
  77.1645        109
  77.1850        112
  77.2055        133
  77.2260        101
  77.2465        112
  77.2670        138
  77.2876        120
  77.3081         98
  77.3286        100
  77.3491        108
  77.3696        114
  77.3901        103
  77.4106        133
  77.4311        112
  77.4516        112
  77.4722        117
  77.4927        103
  77.5132        108
  77.5337        132
  77.5542        125
  77.5747         98
  77.5952        115
  77.6157        123
  77.6362        130
  77.6567        110
  77.6773        109
  77.6978        129
  77.7183        119
  77.7388        115
  77.7593        104
  77.7798        107
  77.8003        112
  77.8208        103
  77.8413        104
  77.8619         95
  77.8824        116
  77.9029        118
  77.9234        109
  77.9439        112
  77.9644        129
  77.9849        112
  78.0054        104
  78.0259        124
  78.0465        130
  78.0670        109
  78.0875        115
  78.1080        106
  78.1285        116
  78.1490        119
  78.1695        118
  78.1900        117
  78.2105        126
  78.2311        123
  78.2516        102
  78.2721        106
  78.2926         98
  78.3131         95
  78.3336        122
  78.3541        111
  78.3746        119
  78.3951        124
  78.4157        105
  78.4362        116
  78.4567        115
  78.4772        135
  78.4977        127
  78.5182        114
  78.5387        116
  78.5592        125
  78.5797        115
  78.6003        115
  78.6208        116
  78.6413        130
  78.6618        113
  78.6823         97
  78.7028        118
  78.7233        123
  78.7438        118
  78.7643        107
  78.7849        142
  78.8054        123
  78.8259        125
  78.8464        104
  78.8669        121
  78.8874        100
  78.9079        117
  78.9284        104
  78.9489        114
  78.9695        126
  78.9900        106
  79.0105        107
  79.0310        110
  79.0515        125
  79.0720        100
  79.0925        105
  79.1130         99
  79.1335        126
  79.1541        131
  79.1746        127
  79.1951        120
  79.2156        111
  79.2361        121
  79.2566        111
  79.2771        139
  79.2976        121
  79.3181        108
  79.3387        100
  79.3592        122
  79.3797         98
  79.4002        104
  79.4207        114
  79.4412        104
  79.4617        111
  79.4822        127
  79.5027        126
  79.5233        117
  79.5438        114
  79.5643        131
  79.5848        130
  79.6053        125
  79.6258        114
  79.6463        113
  79.6668        107
  79.6873        124
  79.7079        109
  79.7284         97
  79.7489        119
  79.7694        137
  79.7899        124
  79.8104         98
  79.8309        135
  79.8514        128
  79.8719        106
  79.8925        112
  79.9130        135
  79.9335        117
  79.9540        110
  79.9745        108
  79.9950        115
